# Supplementary material for: Cooperative intra- and intermolecular hydrogen bonding in scaffolded squaramide arrays
Source: Chem Sci. 2024 Sep 19;15(41):17120–7. doi: 10.1039/d4sc04337e (PMC11428187; doi:10.1039/d4sc04337e)
Supplement: SC-015-D4SC04337E-s002 [file SC-015-D4SC04337E-s002.cif]

# Supplementary Information (SI) for Chemical Science.
# This journal is © The Royal Society of Chemistry 2024

####################################################################### 
# 
# This file contains crystal structure data downloaded from the 
# Cambridge Structural Database (CSD) hosted by the Cambridge 
# Crystallographic Data Centre (CCDC).
# 
# Full information about CCDC data access policies and citation 
# guidelines are available at http://www.ccdc.cam.ac.uk/access/V1 
# 
# Audit and citation data items may have been added by the CCDC. 
# Please retain this information to preserve the provenance of 
# this file and to allow appropriate attribution of the data. 
# 
#######################################################################

data_s6045a
_database_code_depnum_ccdc_archive 'CCDC 2240191'
loop_
_audit_author_name
_audit_author_address
'George Whitehead'
;University of Manchester
United Kingdom
;
_audit_update_record             
;
2024-06-12 deposited with the CCDC.	2024-09-17 downloaded from the CCDC.
;
_audit_creation_date             2024-06-11
_audit_creation_method           
;
Olex2 1.5
(compiled 2024.02.16 svn.r378c4104 for OlexSys, GUI svn.r6928)
;
_shelx_SHELXL_version_number     2019/3
_chemical_name_common            ?
_chemical_name_systematic        ?
_chemical_formula_moiety         '0.5(C116 H172 N8 O12)'
_chemical_formula_sum            'C58 H86 N4 O6'
_chemical_formula_weight         935.30
_chemical_melting_point          ?
loop_
_atom_type_symbol
_atom_type_description
_atom_type_scat_dispersion_real
_atom_type_scat_dispersion_imag
_atom_type_scat_source
C C 0.0033 0.0016 'International Tables Vol C Tables 4.2.6.8 and 6.1.1.4'
H H 0.0000 0.0000 'International Tables Vol C Tables 4.2.6.8 and 6.1.1.4'
N N 0.0061 0.0033 'International Tables Vol C Tables 4.2.6.8 and 6.1.1.4'
O O 0.0106 0.0060 'International Tables Vol C Tables 4.2.6.8 and 6.1.1.4'

_shelx_space_group_comment       
;
The symmetry employed for this shelxl refinement is uniquely defined
by the following loop, which should always be used as a source of
symmetry information in preference to the above space-group names.
They are only intended as comments.
;
_space_group_crystal_system      triclinic
_space_group_IT_number           2
_space_group_name_H-M_alt        'P -1'
_space_group_name_Hall           '-P 1'
loop_
_space_group_symop_operation_xyz
'x, y, z'
'-x, -y, -z'

_cell_length_a                   6.9824(4)
_cell_length_b                   12.5511(8)
_cell_length_c                   16.1115(12)
_cell_angle_alpha                83.062(6)
_cell_angle_beta                 79.463(6)
_cell_angle_gamma                87.661(5)
_cell_volume                     1377.73(16)
_cell_formula_units_Z            1
_cell_measurement_reflns_used    2664
_cell_measurement_temperature    100.00(10)
_cell_measurement_theta_max      28.1630
_cell_measurement_theta_min      3.6390
_shelx_estimated_absorpt_T_max   0.981
_shelx_estimated_absorpt_T_min   0.970
_exptl_absorpt_coefficient_mu    0.072
_exptl_absorpt_correction_T_max  1.00000
_exptl_absorpt_correction_T_min  0.60307
_exptl_absorpt_correction_type   multi-scan
_exptl_absorpt_process_details   
;
CrysAlisPro 1.171.41.122a (Rigaku Oxford Diffraction, 2021)
Empirical absorption correction using spherical harmonics,
implemented in SCALE3 ABSPACK scaling algorithm.
;
_exptl_absorpt_special_details   ?
_exptl_crystal_colour            'clear light colourless'
_exptl_crystal_colour_lustre     clear
_exptl_crystal_colour_modifier   light
_exptl_crystal_colour_primary    colourless
_exptl_crystal_density_diffrn    1.127
_exptl_crystal_density_meas      ?
_exptl_crystal_density_method    ?
_exptl_crystal_description       block
_exptl_crystal_F_000             510
_exptl_crystal_size_max          0.42
_exptl_crystal_size_mid          0.35
_exptl_crystal_size_min          0.26
_exptl_transmission_factor_max   ?
_exptl_transmission_factor_min   ?
_diffrn_reflns_av_R_equivalents  0.0550
_diffrn_reflns_av_unetI/netI     0.0794
_diffrn_reflns_Laue_measured_fraction_full 0.997
_diffrn_reflns_Laue_measured_fraction_max 0.997
_diffrn_reflns_limit_h_max       6
_diffrn_reflns_limit_h_min       -7
_diffrn_reflns_limit_k_max       11
_diffrn_reflns_limit_k_min       -12
_diffrn_reflns_limit_l_max       16
_diffrn_reflns_limit_l_min       -16
_diffrn_reflns_number            6330
_diffrn_reflns_point_group_measured_fraction_full 0.997
_diffrn_reflns_point_group_measured_fraction_max 0.997
_diffrn_reflns_theta_full        21.035
_diffrn_reflns_theta_max         21.035
_diffrn_reflns_theta_min         3.333
_diffrn_ambient_environment      N~2~
_diffrn_ambient_temperature      100.00(10)
_diffrn_detector                 'CCD plate'
_diffrn_detector_area_resol_mean 8.0714
_diffrn_detector_type            Eos
_diffrn_measured_fraction_theta_full 0.997
_diffrn_measured_fraction_theta_max 0.997
_diffrn_measurement_details      
;
List of Runs (angles in degrees, time in seconds):

  # Type    Start    End  Width  t~exp~   \w     \q     \k     \f   Frames
#--------------------------------------------------------------------------
  1  \w    -42.00   7.00   1.00   40.00    --  -19.09 -77.00 -60.00   49
  2  \w    -91.00 -41.00   1.00   40.00    --  -19.09-178.00 -90.00   50
  3  \w    -45.00  66.00   1.00   40.00    --   20.34 -19.00-150.00  111
  4  \w      2.00  42.00   1.00   40.00    --   20.34  77.00-120.00   40
  5  \w    -52.00  37.00   1.00   40.00    --   20.34 -37.00 150.00   89
  6  \w      8.00  78.00   1.00   40.00    --   20.34-125.00 148.00   70
;
_diffrn_measurement_device       'four-circle diffractometer'
_diffrn_measurement_device_type  'SuperNova, Single source at offset/far, Eos'
_diffrn_measurement_method       '\w scans'
_diffrn_orient_matrix_type       
'CrysAlisPro convention (1999,Acta A55,543-557)'
_diffrn_orient_matrix_UB_11      0.0104690000
_diffrn_orient_matrix_UB_12      0.0134804000
_diffrn_orient_matrix_UB_13      -0.0446165000
_diffrn_orient_matrix_UB_21      0.0953209000
_diffrn_orient_matrix_UB_22      -0.0230032000
_diffrn_orient_matrix_UB_23      -0.0053350000
_diffrn_orient_matrix_UB_31      -0.0385319000
_diffrn_orient_matrix_UB_32      -0.0503122000
_diffrn_orient_matrix_UB_33      -0.0036290000
_diffrn_radiation_monochromator  mirror
_diffrn_radiation_probe          x-ray
_diffrn_radiation_type           'Mo K\a'
_diffrn_radiation_wavelength     0.71073
_diffrn_source                   'micro-focus sealed X-ray tube'
_diffrn_source_type              'SuperNova (Mo) X-ray Source'
_reflns_Friedel_coverage         0.000
_reflns_Friedel_fraction_full    .
_reflns_Friedel_fraction_max     .
_reflns_number_gt                2202
_reflns_number_total             2958
_reflns_special_details          
;
 Reflections were merged by SHELXL according to the crystal
 class for the calculation of statistics and refinement.
 
 _reflns_Friedel_fraction is defined as the number of unique
 Friedel pairs measured divided by the number that would be
 possible theoretically, ignoring centric projections and
 systematic absences.
;
_reflns_threshold_expression     'I > 2\s(I)'
_computing_cell_refinement       'CrysAlisPro 1.171.41.122a (Rigaku OD, 2021)'
_computing_data_collection       'CrysAlisPro 1.171.41.122a (Rigaku OD, 2021)'
_computing_data_reduction        'CrysAlisPro 1.171.41.122a (Rigaku OD, 2021)'
_computing_molecular_graphics    'Olex2 1.5 (Dolomanov et al., 2009)'
_computing_publication_material  'Olex2 1.5 (Dolomanov et al., 2009)'
_computing_structure_refinement  'SHELXL 2019/3 (Sheldrick, 2015)'
_computing_structure_solution    'SHELXT 2018/2 (Sheldrick, 2018)'
_refine_diff_density_max         0.240
_refine_diff_density_min         -0.228
_refine_diff_density_rms         0.049
_refine_ls_extinction_coef       .
_refine_ls_extinction_method     none
_refine_ls_goodness_of_fit_ref   1.030
_refine_ls_hydrogen_treatment    constr
_refine_ls_matrix_type           full
_refine_ls_number_parameters     316
_refine_ls_number_reflns         2958
_refine_ls_number_restraints     0
_refine_ls_R_factor_all          0.0761
_refine_ls_R_factor_gt           0.0560
_refine_ls_restrained_S_all      1.030
_refine_ls_shift/su_max          0.000
_refine_ls_shift/su_mean         0.000
_refine_ls_structure_factor_coef Fsqd
_refine_ls_weighting_details     
'w=1/[\s^2^(Fo^2^)+(0.0735P)^2^] where P=(Fo^2^+2Fc^2^)/3'
_refine_ls_weighting_scheme      calc
_refine_ls_wR_factor_gt          0.1364
_refine_ls_wR_factor_ref         0.1513
_refine_special_details          ?
_olex2_refinement_description    
;
1. Shared sites
{O7, O7A}
{O16, O16A}
{O15, O15A}
{N10A, N10}
{N17A, N17}
{C14A, C14}
{C12, C12A}
{C13, C13A}
{C11, C11A}
{C9A, C9}
{C1, C1A}
{C8, C8A}
{C26, C26A}
{C18A, C18}
{C6, C6A}
{C27, C27A}
{C20, C20A}
{C28, C28A}
{C19, C19A}
{C31, C31A}
{C29, C29A}
{C2, C2A}
{C23, C23A}
{C21, C21A}
{C22A, C22}
{C5, C5A}
{C30, C30A}
{C24A, C24}
{C3, C3A}
{C32, C32A}
{C25, C25A}
{C33, C33A}
{C4, C4A}
2. Uiso/Uaniso restraints and constraints
Uanis(O7) = Uanis(O7A)
Uanis(O16) = Uanis(O16A)
Uanis(O15) = Uanis(O15A)
Uanis(N10A) = Uanis(N10)
Uanis(N17A) = Uanis(N17)
Uanis(C14A) = Uanis(C14)
Uanis(C12) = Uanis(C12A)
Uanis(C13) = Uanis(C13A)
Uanis(C11) = Uanis(C11A)
Uanis(C9A) = Uanis(C9)
Uanis(C1) = Uanis(C1A)
Uanis(C8) = Uanis(C8A)
Uanis(C26) = Uanis(C26A)
Uanis(C18A) = Uanis(C18)
Uanis(C6) = Uanis(C6A)
Uanis(C27) = Uanis(C27A)
Uanis(C20) = Uanis(C20A)
Uanis(C28) = Uanis(C28A)
Uanis(C19) = Uanis(C19A)
Uanis(C31) = Uanis(C31A)
Uanis(C29) = Uanis(C29A)
Uanis(C2) = Uanis(C2A)
Uanis(C23) = Uanis(C23A)
Uanis(C21) = Uanis(C21A)
Uanis(C22A) = Uanis(C22)
Uanis(C5) = Uanis(C5A)
Uanis(C30) = Uanis(C30A)
Uanis(C24A) = Uanis(C24)
Uanis(C3) = Uanis(C3A)
Uanis(C32) = Uanis(C32A)
Uanis(C25) = Uanis(C25A)
Uanis(C33) = Uanis(C33A)
Uanis(C4) = Uanis(C4A)
3. Others
 Fixed Sof: O7(0.5) O16(0.5) O15(0.5) N10(0.5) H10(0.5) N17(0.5) C14(0.5)
 C12(0.5) C13(0.5) C11(0.5) C9(0.5) H9A(0.5) H9B(0.5) C1(0.5) C8(0.5) H8A(0.5)
 H8B(0.5) C26(0.5) H26A(0.5) H26B(0.5) C18(0.5) H18A(0.5) H18B(0.5) C6(0.5)
 C27(0.5) H27A(0.5) H27B(0.5) C20(0.5) H20A(0.5) H20B(0.5) C28(0.5) H28A(0.5)
 H28B(0.5) C19(0.5) H19A(0.5) H19B(0.5) C31(0.5) H31A(0.5) H31B(0.5) C29(0.5)
 H29A(0.5) H29B(0.5) C2(0.5) H2(0.5) C23(0.5) H23A(0.5) H23B(0.5) C21(0.5)
 H21A(0.5) H21B(0.5) C22(0.5) H22A(0.5) H22B(0.5) C5(0.5) H5(0.5) C30(0.5)
 H30A(0.5) H30B(0.5) C24(0.5) H24A(0.5) H24B(0.5) C3(0.5) H3(0.5) C32(0.5)
 H32A(0.5) H32B(0.5) C25(0.5) H25A(0.5) H25B(0.5) H25C(0.5) C33(0.5) H33A(0.5)
 H33B(0.5) H33C(0.5) C4(0.5) H4(0.5) C7(0.5) C10(0.5) C1A(0.5) O7A(0.5)
 C8A(0.5) H8AA(0.5) H8AB(0.5) C6A(0.5) H6A(0.5) C2A(0.5) H2A(0.5) C9A(0.5)
 H9AA(0.5) H9AB(0.5) C5A(0.5) H5A(0.5) C3A(0.5) N10A(0.5) H10A(0.5) C4A(0.5)
 H4A(0.5) C11A(0.5) C14A(0.5) C12A(0.5) N17A(0.5) C13A(0.5) O15A(0.5) O16A(0.5)
 C26A(0.5) H26C(0.5) H26D(0.5) C18A(0.5) H18C(0.5) H18D(0.5) C27A(0.5)
 H27C(0.5) H27D(0.5) C19A(0.5) H19C(0.5) H19D(0.5) C28A(0.5) H28C(0.5)
 H28D(0.5) C20A(0.5) H20C(0.5) H20D(0.5) C29A(0.5) H29C(0.5) H29D(0.5)
 C21A(0.5) H21C(0.5) H21D(0.5) C30A(0.5) H30C(0.5) H30D(0.5) C22A(0.5)
 H22C(0.5) H22D(0.5) C31A(0.5) H31C(0.5) H31D(0.5) C23A(0.5) H23C(0.5)
 H23D(0.5) C32A(0.5) H32C(0.5) H32D(0.5) C24A(0.5) H24C(0.5) H24D(0.5)
 C33A(0.5) H33D(0.5) H33E(0.5) H33F(0.5) C25A(0.5) H25D(0.5) H25E(0.5) H25F(0.5)
4.a Secondary CH2 refined with riding coordinates:
 C9(H9A,H9B), C8(H8A,H8B), C26(H26A,H26B), C18(H18A,H18B), C27(H27A,H27B),
 C20(H20A,H20B), C28(H28A,H28B), C19(H19A,H19B), C31(H31A,H31B), C29(H29A,H29B),
  C23(H23A,H23B), C21(H21A,H21B), C22(H22A,H22B), C30(H30A,H30B), C24(H24A,
 H24B), C32(H32A,H32B), C8A(H8AA,H8AB), C9A(H9AA,H9AB), C26A(H26C,H26D),
 C18A(H18C,H18D), C27A(H27C,H27D), C19A(H19C,H19D), C28A(H28C,H28D), C20A(H20C,
 H20D), C29A(H29C,H29D), C21A(H21C,H21D), C30A(H30C,H30D), C22A(H22C,H22D),
 C31A(H31C,H31D), C23A(H23C,H23D), C32A(H32C,H32D), C24A(H24C,H24D)
4.b Me refined with riding coordinates:
 C25(H25A,H25B,H25C), C33(H33A,H33B,H33C), C33A(H33D,H33E,H33F), C25A(H25D,
 H25E,H25F)
4.c Aromatic/amide H refined with riding coordinates:
 N10(H10), C2(H2), C5(H5), C3(H3), C4(H4), C6A(H6A), C2A(H2A), C5A(H5A),
 N10A(H10A), C4A(H4A)
;
_atom_sites_solution_hydrogens   geom
_atom_sites_solution_primary     dual
_atom_sites_solution_secondary   ?
loop_
_atom_site_label
_atom_site_type_symbol
_atom_site_fract_x
_atom_site_fract_y
_atom_site_fract_z
_atom_site_U_iso_or_equiv
_atom_site_adp_type
_atom_site_occupancy
_atom_site_site_symmetry_order
_atom_site_calc_flag
_atom_site_refinement_flags_posn
_atom_site_refinement_flags_adp
_atom_site_refinement_flags_occupancy
_atom_site_disorder_assembly
_atom_site_disorder_group
O7 O 0.0826(3) 0.29868(15) 0.61074(13) 0.0291(6) Uani 0.5 1 d . . P A -1
O16 O 0.8850(3) 0.15215(16) 0.41500(13) 0.0295(6) Uani 0.5 1 d . . P A -1
O15 O 0.5842(3) 0.10579(16) 0.59671(15) 0.0315(6) Uani 0.5 1 d . . P A -1
N10 N 0.2166(4) 0.12717(18) 0.50005(16) 0.0256(7) Uani 0.5 1 d . . P A -1
H10 H 0.140953 0.130978 0.461637 0.031 Uiso 0.5 1 calc R U P A -1
N17 N 0.5271(4) 0.16753(19) 0.31278(17) 0.0231(7) Uani 0.5 1 d . . P A -1
C14 C 0.5375(5) 0.1517(2) 0.3953(2) 0.0220(8) Uani 0.5 1 d . . P A -1
C12 C 0.5704(5) 0.1249(2) 0.5206(2) 0.0238(9) Uani 0.5 1 d . . P A -1
C13 C 0.7049(5) 0.1455(2) 0.4392(2) 0.0236(9) Uani 0.5 1 d . . P A -1
C11 C 0.4078(5) 0.1344(2) 0.4740(2) 0.0226(8) Uani 0.5 1 d . . P A -1
C9 C 0.1268(5) 0.1132(2) 0.58957(19) 0.0255(9) Uani 0.5 1 d . . P A -1
H9A H 0.229033 0.112735 0.624854 0.031 Uiso 0.5 1 calc R U P A -1
H9B H 0.061262 0.043106 0.603122 0.031 Uiso 0.5 1 calc R U P A -1
C1 C -0.0308(5) 0.3912(2) 0.6138(2) 0.0265(9) Uani 0.5 1 d . . P A -1
C8 C -0.0198(5) 0.2018(2) 0.6108(2) 0.0276(9) Uani 0.5 1 d . . P A -1
H8A H -0.106665 0.212613 0.568190 0.033 Uiso 0.5 1 calc R U P A -1
H8B H -0.100742 0.182256 0.667377 0.033 Uiso 0.5 1 calc R U P A -1
C26 C 0.7032(5) 0.2024(2) 0.2524(2) 0.0276(9) Uani 0.5 1 d . . P A -1
H26A H 0.707502 0.168842 0.199558 0.033 Uiso 0.5 1 calc R U P A -1
H26B H 0.818878 0.176121 0.276929 0.033 Uiso 0.5 1 calc R U P A -1
C18 C 0.3477(5) 0.1566(2) 0.2788(2) 0.0284(9) Uani 0.5 1 d . . P A -1
H18A H 0.323608 0.223582 0.242629 0.034 Uiso 0.5 1 calc R U P A -1
H18B H 0.236217 0.146943 0.326635 0.034 Uiso 0.5 1 calc R U P A -1
C6 C 0.0701(5) 0.4869(2) 0.6093(2) 0.0278(9) Uani 0.5 1 d . . P A -1
C27 C 0.7155(5) 0.3233(2) 0.2302(2) 0.0315(9) Uani 0.5 1 d . . P A -1
H27A H 0.694638 0.358207 0.283102 0.038 Uiso 0.5 1 calc R U P A -1
H27B H 0.611279 0.348994 0.198034 0.038 Uiso 0.5 1 calc R U P A -1
C20 C 0.1697(5) 0.0478(2) 0.1950(2) 0.0299(9) Uani 0.5 1 d . . P A -1
H20A H 0.065716 0.025888 0.243959 0.036 Uiso 0.5 1 calc R U P A -1
H20B H 0.129097 0.117117 0.166320 0.036 Uiso 0.5 1 calc R U P A -1
C28 C 0.9133(5) 0.3551(2) 0.1770(2) 0.0321(9) Uani 0.5 1 d . . P A -1
H28A H 1.015965 0.328081 0.209615 0.039 Uiso 0.5 1 calc R U P A -1
H28B H 0.933111 0.318493 0.124851 0.039 Uiso 0.5 1 calc R U P A -1
C19 C 0.3589(5) 0.0627(2) 0.2270(2) 0.0300(9) Uani 0.5 1 d . . P A -1
H19A H 0.389252 -0.003775 0.262397 0.036 Uiso 0.5 1 calc R U P A -1
H19B H 0.466669 0.074061 0.177703 0.036 Uiso 0.5 1 calc R U P A -1
C31 C 1.1810(5) 0.6179(2) 0.0704(2) 0.0345(10) Uani 0.5 1 d . . P A -1
H31A H 1.082618 0.645052 0.035463 0.041 Uiso 0.5 1 calc R U P A -1
H31B H 1.163949 0.659080 0.119981 0.041 Uiso 0.5 1 calc R U P A -1
C29 C 0.9406(5) 0.4752(3) 0.1509(2) 0.0346(9) Uani 0.5 1 d . . P A -1
H29A H 0.843623 0.502360 0.115254 0.042 Uiso 0.5 1 calc R U P A -1
H29B H 0.916754 0.513019 0.202395 0.042 Uiso 0.5 1 calc R U P A -1
C2 C -0.2295(5) 0.3944(3) 0.6175(2) 0.0343(10) Uani 0.5 1 d . . P A -1
H2 H -0.297246 0.329613 0.620104 0.041 Uiso 0.5 1 calc R U P A -1
C23 C -0.1288(5) -0.1353(3) 0.1771(2) 0.0353(10) Uani 0.5 1 d . . P A -1
H23A H -0.184048 -0.090021 0.222229 0.042 Uiso 0.5 1 calc R U P A -1
H23B H -0.051358 -0.194037 0.202519 0.042 Uiso 0.5 1 calc R U P A -1
C21 C 0.1937(5) -0.0365(3) 0.1332(2) 0.0354(10) Uani 0.5 1 d . . P A -1
H21A H 0.254410 -0.101765 0.159160 0.042 Uiso 0.5 1 calc R U P A -1
H21B H 0.284799 -0.009092 0.081065 0.042 Uiso 0.5 1 calc R U P A -1
C22 C 0.0046(5) -0.0681(3) 0.1077(2) 0.0353(10) Uani 0.5 1 d . . P A -1
H22A H -0.066789 -0.001862 0.090122 0.042 Uiso 0.5 1 calc R U P A -1
H22B H 0.038251 -0.108596 0.057754 0.042 Uiso 0.5 1 calc R U P A -1
C5 C -0.0342(5) 0.5832(3) 0.6095(2) 0.0352(10) Uani 0.5 1 d . . P A -1
H5 H 0.033017 0.648122 0.606921 0.042 Uiso 0.5 1 calc R U P A -1
C30 C 1.1438(5) 0.5001(3) 0.1018(2) 0.0357(10) Uani 0.5 1 d . . P A -1
H30A H 1.168364 0.458837 0.052100 0.043 Uiso 0.5 1 calc R U P A -1
H30B H 1.239085 0.474304 0.138600 0.043 Uiso 0.5 1 calc R U P A -1
C24 C -0.2957(5) -0.1838(3) 0.1456(2) 0.0381(10) Uani 0.5 1 d . . P A -1
H24A H -0.374191 -0.125099 0.120698 0.046 Uiso 0.5 1 calc R U P A -1
H24B H -0.240796 -0.228693 0.100198 0.046 Uiso 0.5 1 calc R U P A -1
C3 C -0.3313(5) 0.4915(3) 0.6175(2) 0.0410(10) Uani 0.5 1 d . . P A -1
H3 H -0.468504 0.492983 0.620493 0.049 Uiso 0.5 1 calc R U P A -1
C32 C 1.3826(5) 0.6381(3) 0.0181(2) 0.0378(10) Uani 0.5 1 d . . P A -1
H32A H 1.402144 0.593723 -0.029653 0.045 Uiso 0.5 1 calc R U P A -1
H32B H 1.480662 0.614469 0.054062 0.045 Uiso 0.5 1 calc R U P A -1
C25 C -0.4275(5) -0.2517(3) 0.2157(2) 0.0428(10) Uani 0.5 1 d . . P A -1
H25A H -0.531659 -0.280795 0.192235 0.064 Uiso 0.5 1 calc R U P A -1
H25B H -0.351286 -0.310961 0.239808 0.064 Uiso 0.5 1 calc R U P A -1
H25C H -0.484720 -0.207337 0.260315 0.064 Uiso 0.5 1 calc R U P A -1
C33 C 1.4179(6) 0.7548(3) -0.0176(2) 0.0430(10) Uani 0.5 1 d . . P A -1
H33A H 1.550377 0.761741 -0.050461 0.065 Uiso 0.5 1 calc R U P A -1
H33B H 1.323713 0.778490 -0.054558 0.065 Uiso 0.5 1 calc R U P A -1
H33C H 1.402331 0.799262 0.029265 0.065 Uiso 0.5 1 calc R U P A -1
C4 C -0.2329(6) 0.5871(3) 0.6132(2) 0.0415(10) Uani 0.5 1 d . . P A -1
H4 H -0.301975 0.653900 0.612872 0.050 Uiso 0.5 1 calc R U P A -1
C7 C 0.2823(11) 0.4860(4) 0.6083(4) 0.0259(17) Uani 0.5 1 d . . P A -1
C10 C 0.4559(11) 0.4884(5) 0.6089(4) 0.0284(17) Uani 0.5 1 d . . P A -1
C1A C -0.0308(5) 0.3912(2) 0.6138(2) 0.0265(9) Uani 0.5 1 d . . P B -2
O7A O 0.0826(3) 0.29868(15) 0.61074(13) 0.0291(6) Uani 0.5 1 d . . P B -2
C8A C -0.0198(5) 0.2018(2) 0.6108(2) 0.0276(9) Uani 0.5 1 d . . P B -2
H8AA H -0.106665 0.212613 0.568190 0.033 Uiso 0.5 1 calc R U P B -2
H8AB H -0.100742 0.182256 0.667377 0.033 Uiso 0.5 1 calc R U P B -2
C6A C 0.0701(5) 0.4869(2) 0.6093(2) 0.0278(9) Uani 0.5 1 d . . P B -2
H6A H 0.207382 0.485596 0.606220 0.033 Uiso 0.5 1 calc R U P B -2
C2A C -0.2295(5) 0.3944(3) 0.6175(2) 0.0343(10) Uani 0.5 1 d . . P B -2
H2A H -0.297246 0.329613 0.620104 0.041 Uiso 0.5 1 calc R U P B -2
C9A C 0.1268(5) 0.1132(2) 0.58957(19) 0.0255(9) Uani 0.5 1 d . . P B -2
H9AA H 0.229033 0.112735 0.624854 0.031 Uiso 0.5 1 calc R U P B -2
H9AB H 0.061262 0.043106 0.603122 0.031 Uiso 0.5 1 calc R U P B -2
C5A C -0.0342(5) 0.5832(3) 0.6095(2) 0.0352(10) Uani 0.5 1 d . . P B -2
H5A H 0.033017 0.648122 0.606921 0.042 Uiso 0.5 1 calc R U P B -2
C3A C -0.3313(5) 0.4915(3) 0.6175(2) 0.0410(10) Uani 0.5 1 d . . P B -2
N10A N 0.2166(4) 0.12717(18) 0.50005(16) 0.0256(7) Uani 0.5 1 d . . P B -2
H10A H 0.140953 0.130978 0.461637 0.031 Uiso 0.5 1 calc R U P B -2
C4A C -0.2329(6) 0.5871(3) 0.6132(2) 0.0415(10) Uani 0.5 1 d . . P B -2
H4A H -0.301975 0.653900 0.612872 0.050 Uiso 0.5 1 calc R U P B -2
C11A C 0.4078(5) 0.1344(2) 0.4740(2) 0.0226(8) Uani 0.5 1 d . . P B -2
C14A C 0.5375(5) 0.1517(2) 0.3953(2) 0.0220(8) Uani 0.5 1 d . . P B -2
C12A C 0.5704(5) 0.1249(2) 0.5206(2) 0.0238(9) Uani 0.5 1 d . . P B -2
N17A N 0.5271(4) 0.16753(19) 0.31278(17) 0.0231(7) Uani 0.5 1 d . . P B -2
C13A C 0.7049(5) 0.1455(2) 0.4392(2) 0.0236(9) Uani 0.5 1 d . . P B -2
O15A O 0.5842(3) 0.10579(16) 0.59671(15) 0.0315(6) Uani 0.5 1 d . . P B -2
O16A O 0.8850(3) 0.15215(16) 0.41500(13) 0.0295(6) Uani 0.5 1 d . . P B -2
C26A C 0.7032(5) 0.2024(2) 0.2524(2) 0.0276(9) Uani 0.5 1 d . . P B -2
H26C H 0.707502 0.168842 0.199558 0.033 Uiso 0.5 1 calc R U P B -2
H26D H 0.818878 0.176121 0.276929 0.033 Uiso 0.5 1 calc R U P B -2
C18A C 0.3477(5) 0.1566(2) 0.2788(2) 0.0284(9) Uani 0.5 1 d . . P B -2
H18C H 0.323608 0.223582 0.242629 0.034 Uiso 0.5 1 calc R U P B -2
H18D H 0.236217 0.146943 0.326635 0.034 Uiso 0.5 1 calc R U P B -2
C27A C 0.7155(5) 0.3233(2) 0.2302(2) 0.0315(9) Uani 0.5 1 d . . P B -2
H27C H 0.694638 0.358207 0.283102 0.038 Uiso 0.5 1 calc R U P B -2
H27D H 0.611279 0.348994 0.198034 0.038 Uiso 0.5 1 calc R U P B -2
C19A C 0.3589(5) 0.0627(2) 0.2270(2) 0.0300(9) Uani 0.5 1 d . . P B -2
H19C H 0.389252 -0.003775 0.262397 0.036 Uiso 0.5 1 calc R U P B -2
H19D H 0.466669 0.074061 0.177703 0.036 Uiso 0.5 1 calc R U P B -2
C28A C 0.9133(5) 0.3551(2) 0.1770(2) 0.0321(9) Uani 0.5 1 d . . P B -2
H28C H 1.015965 0.328081 0.209615 0.039 Uiso 0.5 1 calc R U P B -2
H28D H 0.933111 0.318493 0.124851 0.039 Uiso 0.5 1 calc R U P B -2
C20A C 0.1697(5) 0.0478(2) 0.1950(2) 0.0299(9) Uani 0.5 1 d . . P B -2
H20C H 0.065716 0.025888 0.243959 0.036 Uiso 0.5 1 calc R U P B -2
H20D H 0.129097 0.117117 0.166320 0.036 Uiso 0.5 1 calc R U P B -2
C29A C 0.9406(5) 0.4752(3) 0.1509(2) 0.0346(9) Uani 0.5 1 d . . P B -2
H29C H 0.843623 0.502360 0.115254 0.042 Uiso 0.5 1 calc R U P B -2
H29D H 0.916754 0.513019 0.202395 0.042 Uiso 0.5 1 calc R U P B -2
C21A C 0.1937(5) -0.0365(3) 0.1332(2) 0.0354(10) Uani 0.5 1 d . . P B -2
H21C H 0.254410 -0.101765 0.159160 0.042 Uiso 0.5 1 calc R U P B -2
H21D H 0.284799 -0.009092 0.081065 0.042 Uiso 0.5 1 calc R U P B -2
C30A C 1.1438(5) 0.5001(3) 0.1018(2) 0.0357(10) Uani 0.5 1 d . . P B -2
H30C H 1.168364 0.458837 0.052100 0.043 Uiso 0.5 1 calc R U P B -2
H30D H 1.239085 0.474304 0.138600 0.043 Uiso 0.5 1 calc R U P B -2
C22A C 0.0046(5) -0.0681(3) 0.1077(2) 0.0353(10) Uani 0.5 1 d . . P B -2
H22C H -0.066789 -0.001862 0.090122 0.042 Uiso 0.5 1 calc R U P B -2
H22D H 0.038251 -0.108596 0.057754 0.042 Uiso 0.5 1 calc R U P B -2
C31A C 1.1810(5) 0.6179(2) 0.0704(2) 0.0345(10) Uani 0.5 1 d . . P B -2
H31C H 1.082618 0.645052 0.035463 0.041 Uiso 0.5 1 calc R U P B -2
H31D H 1.163949 0.659080 0.119981 0.041 Uiso 0.5 1 calc R U P B -2
C23A C -0.1288(5) -0.1353(3) 0.1771(2) 0.0353(10) Uani 0.5 1 d . . P B -2
H23C H -0.184048 -0.090021 0.222229 0.042 Uiso 0.5 1 calc R U P B -2
H23D H -0.051358 -0.194037 0.202519 0.042 Uiso 0.5 1 calc R U P B -2
C32A C 1.3826(5) 0.6381(3) 0.0181(2) 0.0378(10) Uani 0.5 1 d . . P B -2
H32C H 1.402144 0.593723 -0.029653 0.045 Uiso 0.5 1 calc R U P B -2
H32D H 1.480662 0.614469 0.054062 0.045 Uiso 0.5 1 calc R U P B -2
C24A C -0.2957(5) -0.1838(3) 0.1456(2) 0.0381(10) Uani 0.5 1 d . . P B -2
H24C H -0.374191 -0.125099 0.120698 0.046 Uiso 0.5 1 calc R U P B -2
H24D H -0.240796 -0.228693 0.100198 0.046 Uiso 0.5 1 calc R U P B -2
C33A C 1.4179(6) 0.7548(3) -0.0176(2) 0.0430(10) Uani 0.5 1 d . . P B -2
H33D H 1.550377 0.761741 -0.050461 0.065 Uiso 0.5 1 calc R U P B -2
H33E H 1.323713 0.778490 -0.054558 0.065 Uiso 0.5 1 calc R U P B -2
H33F H 1.402331 0.799262 0.029265 0.065 Uiso 0.5 1 calc R U P B -2
C25A C -0.4275(5) -0.2517(3) 0.2157(2) 0.0428(10) Uani 0.5 1 d . . P B -2
H25D H -0.531659 -0.280795 0.192235 0.064 Uiso 0.5 1 calc R U P B -2
H25E H -0.351286 -0.310961 0.239808 0.064 Uiso 0.5 1 calc R U P B -2
H25F H -0.484720 -0.207337 0.260315 0.064 Uiso 0.5 1 calc R U P B -2

loop_
_atom_site_aniso_label
_atom_site_aniso_U_11
_atom_site_aniso_U_22
_atom_site_aniso_U_33
_atom_site_aniso_U_23
_atom_site_aniso_U_13
_atom_site_aniso_U_12
O7 0.0173(15) 0.0187(13) 0.0524(16) -0.0057(10) -0.0071(11) -0.0041(11)
O16 0.0187(18) 0.0250(13) 0.0457(15) -0.0039(10) -0.0075(12) -0.0040(10)
O15 0.0277(17) 0.0286(14) 0.0394(16) 0.0007(11) -0.0108(12) -0.0064(10)
N10 0.021(2) 0.0219(16) 0.0352(19) -0.0040(12) -0.0073(14) -0.0044(13)
N17 0.0089(18) 0.0261(16) 0.0330(19) 0.0003(12) -0.0018(13) -0.0048(12)
C14 0.019(2) 0.0121(18) 0.033(2) -0.0012(14) -0.0016(18) -0.0014(14)
C12 0.021(2) 0.0114(17) 0.038(2) -0.0022(15) -0.0024(18) -0.0036(14)
C13 0.015(3) 0.0101(18) 0.048(2) -0.0048(15) -0.0080(19) -0.0024(15)
C11 0.021(3) 0.0075(17) 0.042(2) -0.0042(14) -0.0129(19) -0.0007(14)
C9 0.031(2) 0.0181(19) 0.026(2) -0.0003(14) -0.0017(17) -0.0072(16)
C1 0.019(3) 0.018(2) 0.043(2) -0.0017(15) -0.0066(17) 0.0006(16)
C8 0.028(2) 0.0211(19) 0.036(2) -0.0039(15) -0.0082(17) -0.0090(16)
C26 0.022(2) 0.027(2) 0.034(2) -0.0041(15) -0.0041(17) -0.0056(16)
C18 0.019(2) 0.027(2) 0.039(2) -0.0003(16) -0.0075(17) -0.0020(15)
C6 0.018(2) 0.024(2) 0.041(2) -0.0028(15) -0.0051(17) 0.0015(17)
C27 0.019(2) 0.031(2) 0.044(2) -0.0014(16) -0.0071(17) -0.0013(16)
C20 0.021(2) 0.029(2) 0.040(2) -0.0021(16) -0.0046(17) -0.0040(15)
C28 0.024(2) 0.030(2) 0.041(2) -0.0016(16) -0.0010(17) -0.0061(16)
C19 0.022(2) 0.027(2) 0.042(2) -0.0027(16) -0.0095(17) -0.0051(16)
C31 0.033(3) 0.030(2) 0.040(2) -0.0013(16) -0.0059(18) -0.0087(17)
C29 0.024(3) 0.034(2) 0.043(2) 0.0006(17) -0.0019(18) -0.0062(17)
C2 0.018(3) 0.024(2) 0.059(3) -0.0030(17) -0.0051(18) 0.0008(17)
C23 0.028(3) 0.041(2) 0.038(2) -0.0060(17) -0.0069(18) -0.0082(18)
C21 0.027(3) 0.035(2) 0.045(2) -0.0040(17) -0.0056(18) -0.0072(17)
C22 0.026(3) 0.042(2) 0.040(2) -0.0082(17) -0.0078(18) -0.0071(17)
C5 0.026(3) 0.025(2) 0.053(2) -0.0003(16) -0.0041(18) -0.0037(18)
C30 0.029(3) 0.033(2) 0.044(2) -0.0021(17) -0.0049(18) -0.0075(17)
C24 0.027(3) 0.039(2) 0.051(3) -0.0095(18) -0.0105(19) -0.0065(17)
C3 0.019(3) 0.030(2) 0.070(3) 0.0007(18) -0.0033(19) 0.0016(19)
C32 0.030(3) 0.031(2) 0.051(2) -0.0039(17) -0.0018(19) -0.0119(17)
C25 0.033(3) 0.041(2) 0.055(3) -0.0067(18) -0.0056(19) -0.0108(18)
C33 0.044(3) 0.038(2) 0.047(2) -0.0043(18) -0.0029(19) -0.0168(19)
C4 0.026(3) 0.022(2) 0.073(3) -0.0013(18) -0.003(2) 0.0030(17)
C7 0.019(6) 0.012(4) 0.044(5) -0.005(3) 0.002(3) 0.002(3)
C10 0.027(6) 0.012(4) 0.044(5) -0.003(3) 0.000(4) 0.003(3)
C1A 0.019(3) 0.018(2) 0.043(2) -0.0017(15) -0.0066(17) 0.0006(16)
O7A 0.0173(15) 0.0187(13) 0.0524(16) -0.0057(10) -0.0071(11) -0.0041(11)
C8A 0.028(2) 0.0211(19) 0.036(2) -0.0039(15) -0.0082(17) -0.0090(16)
C6A 0.018(2) 0.024(2) 0.041(2) -0.0028(15) -0.0051(17) 0.0015(17)
C2A 0.018(3) 0.024(2) 0.059(3) -0.0030(17) -0.0051(18) 0.0008(17)
C9A 0.031(2) 0.0181(19) 0.026(2) -0.0003(14) -0.0017(17) -0.0072(16)
C5A 0.026(3) 0.025(2) 0.053(2) -0.0003(16) -0.0041(18) -0.0037(18)
C3A 0.019(3) 0.030(2) 0.070(3) 0.0007(18) -0.0033(19) 0.0016(19)
N10A 0.021(2) 0.0219(16) 0.0352(19) -0.0040(12) -0.0073(14) -0.0044(13)
C4A 0.026(3) 0.022(2) 0.073(3) -0.0013(18) -0.003(2) 0.0030(17)
C11A 0.021(3) 0.0075(17) 0.042(2) -0.0042(14) -0.0129(19) -0.0007(14)
C14A 0.019(2) 0.0121(18) 0.033(2) -0.0012(14) -0.0016(18) -0.0014(14)
C12A 0.021(2) 0.0114(17) 0.038(2) -0.0022(15) -0.0024(18) -0.0036(14)
N17A 0.0089(18) 0.0261(16) 0.0330(19) 0.0003(12) -0.0018(13) -0.0048(12)
C13A 0.015(3) 0.0101(18) 0.048(2) -0.0048(15) -0.0080(19) -0.0024(15)
O15A 0.0277(17) 0.0286(14) 0.0394(16) 0.0007(11) -0.0108(12) -0.0064(10)
O16A 0.0187(18) 0.0250(13) 0.0457(15) -0.0039(10) -0.0075(12) -0.0040(10)
C26A 0.022(2) 0.027(2) 0.034(2) -0.0041(15) -0.0041(17) -0.0056(16)
C18A 0.019(2) 0.027(2) 0.039(2) -0.0003(16) -0.0075(17) -0.0020(15)
C27A 0.019(2) 0.031(2) 0.044(2) -0.0014(16) -0.0071(17) -0.0013(16)
C19A 0.022(2) 0.027(2) 0.042(2) -0.0027(16) -0.0095(17) -0.0051(16)
C28A 0.024(2) 0.030(2) 0.041(2) -0.0016(16) -0.0010(17) -0.0061(16)
C20A 0.021(2) 0.029(2) 0.040(2) -0.0021(16) -0.0046(17) -0.0040(15)
C29A 0.024(3) 0.034(2) 0.043(2) 0.0006(17) -0.0019(18) -0.0062(17)
C21A 0.027(3) 0.035(2) 0.045(2) -0.0040(17) -0.0056(18) -0.0072(17)
C30A 0.029(3) 0.033(2) 0.044(2) -0.0021(17) -0.0049(18) -0.0075(17)
C22A 0.026(3) 0.042(2) 0.040(2) -0.0082(17) -0.0078(18) -0.0071(17)
C31A 0.033(3) 0.030(2) 0.040(2) -0.0013(16) -0.0059(18) -0.0087(17)
C23A 0.028(3) 0.041(2) 0.038(2) -0.0060(17) -0.0069(18) -0.0082(18)
C32A 0.030(3) 0.031(2) 0.051(2) -0.0039(17) -0.0018(19) -0.0119(17)
C24A 0.027(3) 0.039(2) 0.051(3) -0.0095(18) -0.0105(19) -0.0065(17)
C33A 0.044(3) 0.038(2) 0.047(2) -0.0043(18) -0.0029(19) -0.0168(19)
C25A 0.033(3) 0.041(2) 0.055(3) -0.0067(18) -0.0056(19) -0.0108(18)

_geom_special_details            
;
 All esds (except the esd in the dihedral angle between two l.s. planes)
 are estimated using the full covariance matrix.  The cell esds are taken
 into account individually in the estimation of esds in distances, angles
 and torsion angles; correlations between esds in cell parameters are only
 used when they are defined by crystal symmetry.  An approximate (isotropic)
 treatment of cell esds is used for estimating esds involving l.s. planes.
;
loop_
_geom_bond_atom_site_label_1
_geom_bond_atom_site_label_2
_geom_bond_distance
_geom_bond_site_symmetry_2
_geom_bond_publ_flag
O7 C1 1.378(4) . ?
O7 C8 1.436(3) . ?
O16 C13 1.249(4) . ?
O15 C12 1.242(4) . ?
N10 H10 0.8800 . ?
N10 C11 1.328(4) . ?
N10 C9 1.456(4) . ?
N17 C14 1.335(4) . ?
N17 C26 1.467(4) . ?
N17 C18 1.473(4) . ?
C14 C13 1.468(4) . ?
C14 C11 1.416(4) . ?
C12 C13 1.468(5) . ?
C12 C11 1.465(5) . ?
C9 H9A 0.9900 . ?
C9 H9B 0.9900 . ?
C9 C8 1.507(5) . ?
C1 C6 1.405(4) . ?
C1 C2 1.377(5) . ?
C8 H8A 0.9900 . ?
C8 H8B 0.9900 . ?
C26 H26A 0.9900 . ?
C26 H26B 0.9900 . ?
C26 C27 1.519(4) . ?
C18 H18A 0.9900 . ?
C18 H18B 0.9900 . ?
C18 C19 1.517(4) . ?
C6 C5 1.386(5) . ?
C6 C7 1.478(8) . ?
C27 H27A 0.9900 . ?
C27 H27B 0.9900 . ?
C27 C28 1.526(4) . ?
C20 H20A 0.9900 . ?
C20 H20B 0.9900 . ?
C20 C19 1.530(4) . ?
C20 C21 1.523(4) . ?
C28 H28A 0.9900 . ?
C28 H28B 0.9900 . ?
C28 C29 1.526(4) . ?
C19 H19A 0.9900 . ?
C19 H19B 0.9900 . ?
C31 H31A 0.9900 . ?
C31 H31B 0.9900 . ?
C31 C30 1.521(4) . ?
C31 C32 1.516(4) . ?
C29 H29A 0.9900 . ?
C29 H29B 0.9900 . ?
C29 C30 1.517(5) . ?
C2 H2 0.9500 . ?
C2 C3 1.386(5) . ?
C23 H23A 0.9900 . ?
C23 H23B 0.9900 . ?
C23 C22 1.512(4) . ?
C23 C24 1.527(4) . ?
C21 H21A 0.9900 . ?
C21 H21B 0.9900 . ?
C21 C22 1.533(4) . ?
C22 H22A 0.9900 . ?
C22 H22B 0.9900 . ?
C5 H5 0.9500 . ?
C5 C4 1.377(5) . ?
C30 H30A 0.9900 . ?
C30 H30B 0.9900 . ?
C24 H24A 0.9900 . ?
C24 H24B 0.9900 . ?
C24 C25 1.517(5) . ?
C3 H3 0.9500 . ?
C3 C4 1.395(4) . ?
C32 H32A 0.9900 . ?
C32 H32B 0.9900 . ?
C32 C33 1.519(4) . ?
C25 H25A 0.9800 . ?
C25 H25B 0.9800 . ?
C25 H25C 0.9800 . ?
C33 H33A 0.9800 . ?
C33 H33B 0.9800 . ?
C33 H33C 0.9800 . ?
C4 H4 0.9500 . ?
C7 C10 1.216(9) . ?
C1A O7A 1.378(4) . ?
C1A C6A 1.405(4) . ?
C1A C2A 1.377(5) . ?
O7A C8A 1.436(3) . ?
C8A H8AA 0.9900 . ?
C8A H8AB 0.9900 . ?
C8A C9A 1.507(5) . ?
C6A H6A 0.9500 . ?
C6A C5A 1.386(5) . ?
C2A H2A 0.9500 . ?
C2A C3A 1.386(5) . ?
C9A H9AA 0.9900 . ?
C9A H9AB 0.9900 . ?
C9A N10A 1.456(4) . ?
C5A H5A 0.9500 . ?
C5A C4A 1.377(5) . ?
C3A C4A 1.395(4) . ?
N10A H10A 0.8800 . ?
N10A C11A 1.328(4) . ?
C4A H4A 0.9500 . ?
C11A C14A 1.416(4) . ?
C11A C12A 1.465(5) . ?
C14A N17A 1.335(4) . ?
C14A C13A 1.468(4) . ?
C12A C13A 1.468(5) . ?
C12A O15A 1.242(4) . ?
N17A C26A 1.467(4) . ?
N17A C18A 1.473(4) . ?
C13A O16A 1.249(4) . ?
C26A H26C 0.9900 . ?
C26A H26D 0.9900 . ?
C26A C27A 1.519(4) . ?
C18A H18C 0.9900 . ?
C18A H18D 0.9900 . ?
C18A C19A 1.517(4) . ?
C27A H27C 0.9900 . ?
C27A H27D 0.9900 . ?
C27A C28A 1.526(4) . ?
C19A H19C 0.9900 . ?
C19A H19D 0.9900 . ?
C19A C20A 1.530(4) . ?
C28A H28C 0.9900 . ?
C28A H28D 0.9900 . ?
C28A C29A 1.526(4) . ?
C20A H20C 0.9900 . ?
C20A H20D 0.9900 . ?
C20A C21A 1.523(4) . ?
C29A H29C 0.9900 . ?
C29A H29D 0.9900 . ?
C29A C30A 1.517(5) . ?
C21A H21C 0.9900 . ?
C21A H21D 0.9900 . ?
C21A C22A 1.533(4) . ?
C30A H30C 0.9900 . ?
C30A H30D 0.9900 . ?
C30A C31A 1.521(4) . ?
C22A H22C 0.9900 . ?
C22A H22D 0.9900 . ?
C22A C23A 1.512(4) . ?
C31A H31C 0.9900 . ?
C31A H31D 0.9900 . ?
C31A C32A 1.516(4) . ?
C23A H23C 0.9900 . ?
C23A H23D 0.9900 . ?
C23A C24A 1.527(4) . ?
C32A H32C 0.9900 . ?
C32A H32D 0.9900 . ?
C32A C33A 1.519(4) . ?
C24A H24C 0.9900 . ?
C24A H24D 0.9900 . ?
C24A C25A 1.517(5) . ?
C33A H33D 0.9800 . ?
C33A H33E 0.9800 . ?
C33A H33F 0.9800 . ?
C25A H25D 0.9800 . ?
C25A H25E 0.9800 . ?
C25A H25F 0.9800 . ?

loop_
_geom_angle_atom_site_label_1
_geom_angle_atom_site_label_2
_geom_angle_atom_site_label_3
_geom_angle
_geom_angle_site_symmetry_1
_geom_angle_site_symmetry_3
_geom_angle_publ_flag
C1 O7 C8 115.6(3) . . ?
C11 N10 H10 118.6 . . ?
C11 N10 C9 122.7(3) . . ?
C9 N10 H10 118.6 . . ?
C14 N17 C26 118.0(2) . . ?
C14 N17 C18 124.1(3) . . ?
C26 N17 C18 117.9(3) . . ?
N17 C14 C13 131.4(3) . . ?
N17 C14 C11 137.8(3) . . ?
C11 C14 C13 90.8(3) . . ?
O15 C12 C13 136.6(3) . . ?
O15 C12 C11 134.5(3) . . ?
C11 C12 C13 88.9(3) . . ?
O16 C13 C14 134.1(3) . . ?
O16 C13 C12 136.8(3) . . ?
C12 C13 C14 89.1(3) . . ?
N10 C11 C14 136.9(3) . . ?
N10 C11 C12 131.9(3) . . ?
C14 C11 C12 91.2(3) . . ?
N10 C9 H9A 109.4 . . ?
N10 C9 H9B 109.4 . . ?
N10 C9 C8 111.2(3) . . ?
H9A C9 H9B 108.0 . . ?
C8 C9 H9A 109.4 . . ?
C8 C9 H9B 109.4 . . ?
O7 C1 C6 115.8(3) . . ?
C2 C1 O7 124.3(3) . . ?
C2 C1 C6 119.9(3) . . ?
O7 C8 C9 108.8(3) . . ?
O7 C8 H8A 109.9 . . ?
O7 C8 H8B 109.9 . . ?
C9 C8 H8A 109.9 . . ?
C9 C8 H8B 109.9 . . ?
H8A C8 H8B 108.3 . . ?
N17 C26 H26A 108.8 . . ?
N17 C26 H26B 108.8 . . ?
N17 C26 C27 113.9(3) . . ?
H26A C26 H26B 107.7 . . ?
C27 C26 H26A 108.8 . . ?
C27 C26 H26B 108.8 . . ?
N17 C18 H18A 109.1 . . ?
N17 C18 H18B 109.1 . . ?
N17 C18 C19 112.5(3) . . ?
H18A C18 H18B 107.8 . . ?
C19 C18 H18A 109.1 . . ?
C19 C18 H18B 109.1 . . ?
C1 C6 C7 121.3(3) . . ?
C5 C6 C1 118.8(3) . . ?
C5 C6 C7 119.8(3) . . ?
C26 C27 H27A 109.4 . . ?
C26 C27 H27B 109.4 . . ?
C26 C27 C28 111.2(3) . . ?
H27A C27 H27B 108.0 . . ?
C28 C27 H27A 109.4 . . ?
C28 C27 H27B 109.4 . . ?
H20A C20 H20B 108.0 . . ?
C19 C20 H20A 109.3 . . ?
C19 C20 H20B 109.3 . . ?
C21 C20 H20A 109.3 . . ?
C21 C20 H20B 109.3 . . ?
C21 C20 C19 111.6(3) . . ?
C27 C28 H28A 108.4 . . ?
C27 C28 H28B 108.4 . . ?
H28A C28 H28B 107.5 . . ?
C29 C28 C27 115.4(3) . . ?
C29 C28 H28A 108.4 . . ?
C29 C28 H28B 108.4 . . ?
C18 C19 C20 112.7(3) . . ?
C18 C19 H19A 109.0 . . ?
C18 C19 H19B 109.0 . . ?
C20 C19 H19A 109.0 . . ?
C20 C19 H19B 109.0 . . ?
H19A C19 H19B 107.8 . . ?
H31A C31 H31B 107.7 . . ?
C30 C31 H31A 108.9 . . ?
C30 C31 H31B 108.9 . . ?
C32 C31 H31A 108.9 . . ?
C32 C31 H31B 108.9 . . ?
C32 C31 C30 113.5(3) . . ?
C28 C29 H29A 109.2 . . ?
C28 C29 H29B 109.2 . . ?
H29A C29 H29B 107.9 . . ?
C30 C29 C28 112.0(3) . . ?
C30 C29 H29A 109.2 . . ?
C30 C29 H29B 109.2 . . ?
C1 C2 H2 119.8 . . ?
C1 C2 C3 120.4(3) . . ?
C3 C2 H2 119.8 . . ?
H23A C23 H23B 107.7 . . ?
C22 C23 H23A 108.9 . . ?
C22 C23 H23B 108.9 . . ?
C22 C23 C24 113.3(3) . . ?
C24 C23 H23A 108.9 . . ?
C24 C23 H23B 108.9 . . ?
C20 C21 H21A 108.5 . . ?
C20 C21 H21B 108.5 . . ?
C20 C21 C22 115.1(3) . . ?
H21A C21 H21B 107.5 . . ?
C22 C21 H21A 108.5 . . ?
C22 C21 H21B 108.5 . . ?
C23 C22 C21 114.3(3) . . ?
C23 C22 H22A 108.7 . . ?
C23 C22 H22B 108.7 . . ?
C21 C22 H22A 108.7 . . ?
C21 C22 H22B 108.7 . . ?
H22A C22 H22B 107.6 . . ?
C6 C5 H5 119.2 . . ?
C4 C5 C6 121.6(3) . . ?
C4 C5 H5 119.2 . . ?
C31 C30 H30A 108.4 . . ?
C31 C30 H30B 108.4 . . ?
C29 C30 C31 115.4(3) . . ?
C29 C30 H30A 108.4 . . ?
C29 C30 H30B 108.4 . . ?
H30A C30 H30B 107.5 . . ?
C23 C24 H24A 109.0 . . ?
C23 C24 H24B 109.0 . . ?
H24A C24 H24B 107.8 . . ?
C25 C24 C23 112.8(3) . . ?
C25 C24 H24A 109.0 . . ?
C25 C24 H24B 109.0 . . ?
C2 C3 H3 119.9 . . ?
C2 C3 C4 120.2(4) . . ?
C4 C3 H3 119.9 . . ?
C31 C32 H32A 108.8 . . ?
C31 C32 H32B 108.8 . . ?
C31 C32 C33 114.0(3) . . ?
H32A C32 H32B 107.6 . . ?
C33 C32 H32A 108.8 . . ?
C33 C32 H32B 108.8 . . ?
C24 C25 H25A 109.5 . . ?
C24 C25 H25B 109.5 . . ?
C24 C25 H25C 109.5 . . ?
H25A C25 H25B 109.5 . . ?
H25A C25 H25C 109.5 . . ?
H25B C25 H25C 109.5 . . ?
C32 C33 H33A 109.5 . . ?
C32 C33 H33B 109.5 . . ?
C32 C33 H33C 109.5 . . ?
H33A C33 H33B 109.5 . . ?
H33A C33 H33C 109.5 . . ?
H33B C33 H33C 109.5 . . ?
C5 C4 C3 119.0(3) . . ?
C5 C4 H4 120.5 . . ?
C3 C4 H4 120.5 . . ?
C10 C7 C6 177.8(6) . . ?
O7A C1A C6A 115.8(3) . . ?
C2A C1A O7A 124.3(3) . . ?
C2A C1A C6A 119.9(3) . . ?
C1A O7A C8A 115.6(3) . . ?
O7A C8A H8AA 109.9 . . ?
O7A C8A H8AB 109.9 . . ?
O7A C8A C9A 108.8(3) . . ?
H8AA C8A H8AB 108.3 . . ?
C9A C8A H8AA 109.9 . . ?
C9A C8A H8AB 109.9 . . ?
C1A C6A H6A 120.6 . . ?
C5A C6A C1A 118.8(3) . . ?
C5A C6A H6A 120.6 . . ?
C1A C2A H2A 119.8 . . ?
C1A C2A C3A 120.4(3) . . ?
C3A C2A H2A 119.8 . . ?
C8A C9A H9AA 109.4 . . ?
C8A C9A H9AB 109.4 . . ?
H9AA C9A H9AB 108.0 . . ?
N10A C9A C8A 111.2(3) . . ?
N10A C9A H9AA 109.4 . . ?
N10A C9A H9AB 109.4 . . ?
C6A C5A H5A 119.2 . . ?
C4A C5A C6A 121.6(3) . . ?
C4A C5A H5A 119.2 . . ?
C2A C3A C4A 120.2(4) . . ?
C9A N10A H10A 118.6 . . ?
C11A N10A C9A 122.7(3) . . ?
C11A N10A H10A 118.6 . . ?
C5A C4A C3A 119.0(3) . . ?
C5A C4A H4A 120.5 . . ?
C3A C4A H4A 120.5 . . ?
N10A C11A C14A 136.9(3) . . ?
N10A C11A C12A 131.9(3) . . ?
C14A C11A C12A 91.2(3) . . ?
C11A C14A C13A 90.8(3) . . ?
N17A C14A C11A 137.8(3) . . ?
N17A C14A C13A 131.4(3) . . ?
C11A C12A C13A 88.9(3) . . ?
O15A C12A C11A 134.5(3) . . ?
O15A C12A C13A 136.6(3) . . ?
C14A N17A C26A 118.0(2) . . ?
C14A N17A C18A 124.1(3) . . ?
C26A N17A C18A 117.9(3) . . ?
C12A C13A C14A 89.1(3) . . ?
O16A C13A C14A 134.1(3) . . ?
O16A C13A C12A 136.8(3) . . ?
N17A C26A H26C 108.8 . . ?
N17A C26A H26D 108.8 . . ?
N17A C26A C27A 113.9(3) . . ?
H26C C26A H26D 107.7 . . ?
C27A C26A H26C 108.8 . . ?
C27A C26A H26D 108.8 . . ?
N17A C18A H18C 109.1 . . ?
N17A C18A H18D 109.1 . . ?
N17A C18A C19A 112.5(3) . . ?
H18C C18A H18D 107.8 . . ?
C19A C18A H18C 109.1 . . ?
C19A C18A H18D 109.1 . . ?
C26A C27A H27C 109.4 . . ?
C26A C27A H27D 109.4 . . ?
C26A C27A C28A 111.2(3) . . ?
H27C C27A H27D 108.0 . . ?
C28A C27A H27C 109.4 . . ?
C28A C27A H27D 109.4 . . ?
C18A C19A H19C 109.0 . . ?
C18A C19A H19D 109.0 . . ?
C18A C19A C20A 112.7(3) . . ?
H19C C19A H19D 107.8 . . ?
C20A C19A H19C 109.0 . . ?
C20A C19A H19D 109.0 . . ?
C27A C28A H28C 108.4 . . ?
C27A C28A H28D 108.4 . . ?
H28C C28A H28D 107.5 . . ?
C29A C28A C27A 115.4(3) . . ?
C29A C28A H28C 108.4 . . ?
C29A C28A H28D 108.4 . . ?
C19A C20A H20C 109.3 . . ?
C19A C20A H20D 109.3 . . ?
H20C C20A H20D 108.0 . . ?
C21A C20A C19A 111.6(3) . . ?
C21A C20A H20C 109.3 . . ?
C21A C20A H20D 109.3 . . ?
C28A C29A H29C 109.2 . . ?
C28A C29A H29D 109.2 . . ?
H29C C29A H29D 107.9 . . ?
C30A C29A C28A 112.0(3) . . ?
C30A C29A H29C 109.2 . . ?
C30A C29A H29D 109.2 . . ?
C20A C21A H21C 108.5 . . ?
C20A C21A H21D 108.5 . . ?
C20A C21A C22A 115.1(3) . . ?
H21C C21A H21D 107.5 . . ?
C22A C21A H21C 108.5 . . ?
C22A C21A H21D 108.5 . . ?
C29A C30A H30C 108.4 . . ?
C29A C30A H30D 108.4 . . ?
C29A C30A C31A 115.4(3) . . ?
H30C C30A H30D 107.5 . . ?
C31A C30A H30C 108.4 . . ?
C31A C30A H30D 108.4 . . ?
C21A C22A H22C 108.7 . . ?
C21A C22A H22D 108.7 . . ?
H22C C22A H22D 107.6 . . ?
C23A C22A C21A 114.3(3) . . ?
C23A C22A H22C 108.7 . . ?
C23A C22A H22D 108.7 . . ?
C30A C31A H31C 108.9 . . ?
C30A C31A H31D 108.9 . . ?
H31C C31A H31D 107.7 . . ?
C32A C31A C30A 113.5(3) . . ?
C32A C31A H31C 108.9 . . ?
C32A C31A H31D 108.9 . . ?
C22A C23A H23C 108.9 . . ?
C22A C23A H23D 108.9 . . ?
C22A C23A C24A 113.3(3) . . ?
H23C C23A H23D 107.7 . . ?
C24A C23A H23C 108.9 . . ?
C24A C23A H23D 108.9 . . ?
C31A C32A H32C 108.8 . . ?
C31A C32A H32D 108.8 . . ?
C31A C32A C33A 114.0(3) . . ?
H32C C32A H32D 107.6 . . ?
C33A C32A H32C 108.8 . . ?
C33A C32A H32D 108.8 . . ?
C23A C24A H24C 109.0 . . ?
C23A C24A H24D 109.0 . . ?
H24C C24A H24D 107.8 . . ?
C25A C24A C23A 112.8(3) . . ?
C25A C24A H24C 109.0 . . ?
C25A C24A H24D 109.0 . . ?
C32A C33A H33D 109.5 . . ?
C32A C33A H33E 109.5 . . ?
C32A C33A H33F 109.5 . . ?
H33D C33A H33E 109.5 . . ?
H33D C33A H33F 109.5 . . ?
H33E C33A H33F 109.5 . . ?
C24A C25A H25D 109.5 . . ?
C24A C25A H25E 109.5 . . ?
C24A C25A H25F 109.5 . . ?
H25D C25A H25E 109.5 . . ?
H25D C25A H25F 109.5 . . ?
H25E C25A H25F 109.5 . . ?

loop_
_geom_torsion_atom_site_label_1
_geom_torsion_atom_site_label_2
_geom_torsion_atom_site_label_3
_geom_torsion_atom_site_label_4
_geom_torsion
_geom_torsion_site_symmetry_1
_geom_torsion_site_symmetry_2
_geom_torsion_site_symmetry_3
_geom_torsion_site_symmetry_4
_geom_torsion_publ_flag
O7 C1 C6 C5 178.1(3) . . . . ?
O7 C1 C6 C7 -4.6(5) . . . . ?
O7 C1 C2 C3 -177.9(3) . . . . ?
O15 C12 C13 O16 -0.4(6) . . . . ?
O15 C12 C13 C14 177.7(3) . . . . ?
O15 C12 C11 N10 1.5(5) . . . . ?
O15 C12 C11 C14 -177.7(3) . . . . ?
N10 C9 C8 O7 -72.9(3) . . . . ?
N17 C14 C13 O16 -0.4(5) . . . . ?
N17 C14 C13 C12 -178.6(3) . . . . ?
N17 C14 C11 N10 -0.5(6) . . . . ?
N17 C14 C11 C12 178.6(3) . . . . ?
N17 C26 C27 C28 172.3(3) . . . . ?
N17 C18 C19 C20 177.4(3) . . . . ?
C14 N17 C26 C27 -94.0(3) . . . . ?
C14 N17 C18 C19 -112.8(3) . . . . ?
C13 C14 C11 N10 179.5(3) . . . . ?
C13 C14 C11 C12 -1.3(2) . . . . ?
C13 C12 C11 N10 -179.5(3) . . . . ?
C13 C12 C11 C14 1.3(2) . . . . ?
C11 N10 C9 C8 122.8(3) . . . . ?
C11 C14 C13 O16 179.5(3) . . . . ?
C11 C14 C13 C12 1.3(2) . . . . ?
C11 C12 C13 O16 -179.4(3) . . . . ?
C11 C12 C13 C14 -1.3(2) . . . . ?
C9 N10 C11 C14 -177.1(3) . . . . ?
C9 N10 C11 C12 4.1(4) . . . . ?
C1 O7 C8 C9 168.7(3) . . . . ?
C1 C6 C5 C4 -0.5(5) . . . . ?
C1 C2 C3 C4 0.4(6) . . . . ?
C8 O7 C1 C6 -176.8(2) . . . . ?
C8 O7 C1 C2 0.7(5) . . . . ?
C26 N17 C14 C13 -11.5(4) . . . . ?
C26 N17 C14 C11 168.6(3) . . . . ?
C26 N17 C18 C19 69.9(3) . . . . ?
C26 C27 C28 C29 179.8(3) . . . . ?
C18 N17 C14 C13 171.2(3) . . . . ?
C18 N17 C14 C11 -8.7(5) . . . . ?
C18 N17 C26 C27 83.5(3) . . . . ?
C6 C1 C2 C3 -0.5(5) . . . . ?
C6 C5 C4 C3 0.4(6) . . . . ?
C27 C28 C29 C30 177.4(3) . . . . ?
C20 C21 C22 C23 -72.2(4) . . . . ?
C28 C29 C30 C31 177.8(3) . . . . ?
C19 C20 C21 C22 171.7(3) . . . . ?
C2 C1 C6 C5 0.5(5) . . . . ?
C2 C1 C6 C7 177.8(4) . . . . ?
C2 C3 C4 C5 -0.4(6) . . . . ?
C21 C20 C19 C18 172.0(3) . . . . ?
C22 C23 C24 C25 179.5(3) . . . . ?
C30 C31 C32 C33 176.9(3) . . . . ?
C24 C23 C22 C21 -168.8(3) . . . . ?
C32 C31 C30 C29 -177.2(3) . . . . ?
C7 C6 C5 C4 -177.8(4) . . . . ?
C1A O7A C8A C9A 168.7(3) . . . . ?
C1A C6A C5A C4A -0.5(5) . . . . ?
C1A C2A C3A C4A 0.4(6) . . . . ?
O7A C1A C6A C5A 178.1(3) . . . . ?
O7A C1A C2A C3A -177.9(3) . . . . ?
O7A C8A C9A N10A -72.9(3) . . . . ?
C8A C9A N10A C11A 122.8(3) . . . . ?
C6A C1A O7A C8A -176.8(2) . . . . ?
C6A C1A C2A C3A -0.5(5) . . . . ?
C6A C5A C4A C3A 0.4(6) . . . . ?
C2A C1A O7A C8A 0.7(5) . . . . ?
C2A C1A C6A C5A 0.5(5) . . . . ?
C2A C3A C4A C5A -0.4(6) . . . . ?
C9A N10A C11A C14A -177.1(3) . . . . ?
C9A N10A C11A C12A 4.1(4) . . . . ?
N10A C11A C14A N17A -0.5(6) . . . . ?
N10A C11A C14A C13A 179.5(3) . . . . ?
N10A C11A C12A C13A -179.5(3) . . . . ?
N10A C11A C12A O15A 1.5(5) . . . . ?
C11A C14A N17A C26A 168.6(3) . . . . ?
C11A C14A N17A C18A -8.7(5) . . . . ?
C11A C14A C13A C12A 1.3(2) . . . . ?
C11A C14A C13A O16A 179.5(3) . . . . ?
C11A C12A C13A C14A -1.3(2) . . . . ?
C11A C12A C13A O16A -179.4(3) . . . . ?
C14A C11A C12A C13A 1.3(2) . . . . ?
C14A C11A C12A O15A -177.7(3) . . . . ?
C14A N17A C26A C27A -94.0(3) . . . . ?
C14A N17A C18A C19A -112.8(3) . . . . ?
C12A C11A C14A N17A 178.6(3) . . . . ?
C12A C11A C14A C13A -1.3(2) . . . . ?
N17A C14A C13A C12A -178.6(3) . . . . ?
N17A C14A C13A O16A -0.4(5) . . . . ?
N17A C26A C27A C28A 172.3(3) . . . . ?
N17A C18A C19A C20A 177.4(3) . . . . ?
C13A C14A N17A C26A -11.5(4) . . . . ?
C13A C14A N17A C18A 171.2(3) . . . . ?
O15A C12A C13A C14A 177.7(3) . . . . ?
O15A C12A C13A O16A -0.4(6) . . . . ?
C26A N17A C18A C19A 69.9(3) . . . . ?
C26A C27A C28A C29A 179.8(3) . . . . ?
C18A N17A C26A C27A 83.5(3) . . . . ?
C18A C19A C20A C21A 172.0(3) . . . . ?
C27A C28A C29A C30A 177.4(3) . . . . ?
C19A C20A C21A C22A 171.7(3) . . . . ?
C28A C29A C30A C31A 177.8(3) . . . . ?
C20A C21A C22A C23A -72.2(4) . . . . ?
C29A C30A C31A C32A -177.2(3) . . . . ?
C21A C22A C23A C24A -168.8(3) . . . . ?
C30A C31A C32A C33A 176.9(3) . . . . ?
C22A C23A C24A C25A 179.5(3) . . . . ?

_shelx_res_file                  
;
TITL s6045a_a.res in P-1
    s6045a.res
    created by SHELXL-2019/3 at 15:40:15 on 31-May-2024
REM Old TITL s6045a in P-1
REM SHELXT solution in P-1: R1 0.254, Rweak 0.019, Alpha 0.049
REM <I/s> 0.000 for 0 systematic absences, Orientation as input
REM Formula found by SHELXT: C28 N17 O15
CELL 0.71073 6.9824 12.5511 16.1115 83.062 79.463 87.661
ZERR 1 0.0004 0.0008 0.0012 0.006 0.006 0.005
LATT 1
SFAC C H N O
UNIT 58 86 4 6
EQIV $1 1+X,+Y,+Z
EADP O7 O7A
EADP O16 O16A
EADP O15 O15A
EADP N10A N10
EADP N17A N17
EADP C14A C14
EADP C12 C12A
EADP C13 C13A
EADP C11 C11A
EADP C9A C9
EADP C1 C1A
EADP C8 C8A
EADP C26 C26A
EADP C18A C18
EADP C6 C6A
EADP C27 C27A
EADP C20 C20A
EADP C28 C28A
EADP C19 C19A
EADP C31 C31A
EADP C29 C29A
EADP C2 C2A
EADP C23 C23A
EADP C21 C21A
EADP C22A C22
EADP C5 C5A
EADP C30 C30A
EADP C24A C24
EADP C3 C3A
EADP C32 C32A
EADP C25 C25A
EADP C33 C33A
EADP C4 C4A
EXYZ O7 O7A
EXYZ O16 O16A
EXYZ O15 O15A
EXYZ N10A N10
EXYZ N17A N17
EXYZ C14A C14
EXYZ C12 C12A
EXYZ C13 C13A
EXYZ C11 C11A
EXYZ C9A C9
EXYZ C1 C1A
EXYZ C8 C8A
EXYZ C26 C26A
EXYZ C18A C18
EXYZ C6 C6A
EXYZ C27 C27A
EXYZ C20 C20A
EXYZ C28 C28A
EXYZ C19 C19A
EXYZ C31 C31A
EXYZ C29 C29A
EXYZ C2 C2A
EXYZ C23 C23A
EXYZ C21 C21A
EXYZ C22A C22
EXYZ C5 C5A
EXYZ C30 C30A
EXYZ C24A C24
EXYZ C3 C3A
EXYZ C32 C32A
EXYZ C25 C25A
EXYZ C33 C33A
EXYZ C4 C4A

L.S. 64
PLAN  8
SIZE 0.26 0.35 0.42
TEMP -173.15(10)
CONF
BIND C10 C3A_$1
MORE -1
BOND $H
fmap 2
acta
SHEL 9999 0.99
REM <olex2.extras>
REM <HklSrc "%.\\s6045a.hkl">
REM </olex2.extras>

WGHT    0.073500
FVAR       0.64271
PART -1
O7    4    0.082566    0.298681    0.610742    10.50000    0.01734    0.01873 =
         0.05237   -0.00566   -0.00712   -0.00414
O16   4    0.884977    0.152150    0.415002    10.50000    0.01874    0.02504 =
         0.04568   -0.00390   -0.00751   -0.00405
O15   4    0.584158    0.105794    0.596709    10.50000    0.02774    0.02856 =
         0.03939    0.00069   -0.01082   -0.00642
N10   3    0.216573    0.127166    0.500050    10.50000    0.02113    0.02187 =
         0.03516   -0.00400   -0.00734   -0.00443
AFIX  43
H10   2    0.140953    0.130978    0.461637    10.50000   -1.20000
AFIX   0
N17   3    0.527082    0.167534    0.312779    10.50000    0.00895    0.02611 =
         0.03298    0.00028   -0.00176   -0.00480
C14   1    0.537514    0.151661    0.395304    10.50000    0.01918    0.01207 =
         0.03331   -0.00119   -0.00162   -0.00138
C12   1    0.570434    0.124912    0.520566    10.50000    0.02123    0.01143 =
         0.03778   -0.00221   -0.00240   -0.00363
C13   1    0.704920    0.145463    0.439225    10.50000    0.01467    0.01006 =
         0.04757   -0.00478   -0.00798   -0.00238
C11   1    0.407762    0.134418    0.474006    10.50000    0.02111    0.00752 =
         0.04233   -0.00420   -0.01287   -0.00074
C9    1    0.126805    0.113159    0.589569    10.50000    0.03081    0.01812 =
         0.02617   -0.00032   -0.00169   -0.00717
AFIX  23
H9A   2    0.229033    0.112735    0.624854    10.50000   -1.20000
H9B   2    0.061262    0.043106    0.603122    10.50000   -1.20000
AFIX   0
C1    1   -0.030762    0.391155    0.613762    10.50000    0.01922    0.01773 =
         0.04251   -0.00166   -0.00661    0.00062
C8    1   -0.019784    0.201776    0.610770    10.50000    0.02756    0.02113 =
         0.03589   -0.00394   -0.00818   -0.00904
AFIX  23
H8A   2   -0.106665    0.212613    0.568190    10.50000   -1.20000
H8B   2   -0.100742    0.182256    0.667377    10.50000   -1.20000
AFIX   0
C26   1    0.703230    0.202398    0.252424    10.50000    0.02172    0.02747 =
         0.03373   -0.00407   -0.00409   -0.00562
AFIX  23
H26A  2    0.707502    0.168842    0.199558    10.50000   -1.20000
H26B  2    0.818878    0.176121    0.276929    10.50000   -1.20000
AFIX   0
C18   1    0.347693    0.156636    0.278810    10.50000    0.01857    0.02741 =
         0.03936   -0.00031   -0.00753   -0.00195
AFIX  23
H18A  2    0.323608    0.223582    0.242629    10.50000   -1.20000
H18B  2    0.236217    0.146943    0.326635    10.50000   -1.20000
AFIX   0
C6    1    0.070145    0.486882    0.609296    10.50000    0.01840    0.02389 =
         0.04071   -0.00279   -0.00509    0.00146
C27   1    0.715526    0.323308    0.230165    10.50000    0.01914    0.03085 =
         0.04440   -0.00142   -0.00712   -0.00127
AFIX  23
H27A  2    0.694638    0.358207    0.283102    10.50000   -1.20000
H27B  2    0.611279    0.348994    0.198034    10.50000   -1.20000
AFIX   0
C20   1    0.169672    0.047838    0.194965    10.50000    0.02095    0.02878 =
         0.03951   -0.00206   -0.00461   -0.00405
AFIX  23
H20A  2    0.065716    0.025888    0.243959    10.50000   -1.20000
H20B  2    0.129097    0.117117    0.166320    10.50000   -1.20000
AFIX   0
C28   1    0.913316    0.355052    0.176965    10.50000    0.02384    0.02988 =
         0.04067   -0.00163   -0.00095   -0.00614
AFIX  23
H28A  2    1.015965    0.328081    0.209615    10.50000   -1.20000
H28B  2    0.933111    0.318493    0.124851    10.50000   -1.20000
AFIX   0
C19   1    0.358933    0.062659    0.227005    10.50000    0.02247    0.02710 =
         0.04189   -0.00265   -0.00952   -0.00511
AFIX  23
H19A  2    0.389252   -0.003775    0.262397    10.50000   -1.20000
H19B  2    0.466669    0.074061    0.177703    10.50000   -1.20000
AFIX   0
C31   1    1.181020    0.617922    0.070360    10.50000    0.03301    0.02979 =
         0.04039   -0.00125   -0.00591   -0.00869
AFIX  23
H31A  2    1.082618    0.645052    0.035463    10.50000   -1.20000
H31B  2    1.163949    0.659080    0.119981    10.50000   -1.20000
AFIX   0
C29   1    0.940608    0.475212    0.150873    10.50000    0.02401    0.03442 =
         0.04312    0.00062   -0.00185   -0.00619
AFIX  23
H29A  2    0.843623    0.502360    0.115254    10.50000   -1.20000
H29B  2    0.916754    0.513019    0.202395    10.50000   -1.20000
AFIX   0
C2    1   -0.229488    0.394387    0.617513    10.50000    0.01843    0.02425 =
         0.05909   -0.00302   -0.00509    0.00083
AFIX  43
H2    2   -0.297246    0.329613    0.620104    10.50000   -1.20000
AFIX   0
C23   1   -0.128841   -0.135285    0.177071    10.50000    0.02801    0.04137 =
         0.03783   -0.00599   -0.00687   -0.00817
AFIX  23
H23A  2   -0.184048   -0.090021    0.222229    10.50000   -1.20000
H23B  2   -0.051358   -0.194037    0.202519    10.50000   -1.20000
AFIX   0
C21   1    0.193726   -0.036472    0.133170    10.50000    0.02659    0.03511 =
         0.04454   -0.00404   -0.00561   -0.00722
AFIX  23
H21A  2    0.254410   -0.101765    0.159160    10.50000   -1.20000
H21B  2    0.284799   -0.009092    0.081065    10.50000   -1.20000
AFIX   0
C22   1    0.004630   -0.068076    0.107653    10.50000    0.02576    0.04205 =
         0.04019   -0.00818   -0.00781   -0.00710
AFIX  23
H22A  2   -0.066789   -0.001862    0.090122    10.50000   -1.20000
H22B  2    0.038251   -0.108596    0.057754    10.50000   -1.20000
AFIX   0
C5    1   -0.034216    0.583184    0.609461    10.50000    0.02624    0.02492 =
         0.05257   -0.00025   -0.00408   -0.00374
AFIX  43
H5    2    0.033017    0.648122    0.606921    10.50000   -1.20000
AFIX   0
C30   1    1.143756    0.500053    0.101773    10.50000    0.02944    0.03260 =
         0.04449   -0.00208   -0.00490   -0.00748
AFIX  23
H30A  2    1.168364    0.458837    0.052100    10.50000   -1.20000
H30B  2    1.239085    0.474304    0.138600    10.50000   -1.20000
AFIX   0
C24   1   -0.295715   -0.183776    0.145632    10.50000    0.02673    0.03918 =
         0.05116   -0.00949   -0.01048   -0.00652
AFIX  23
H24A  2   -0.374191   -0.125099    0.120698    10.50000   -1.20000
H24B  2   -0.240796   -0.228693    0.100198    10.50000   -1.20000
AFIX   0
C3    1   -0.331297    0.491502    0.617532    10.50000    0.01927    0.03033 =
         0.06976    0.00073   -0.00329    0.00158
AFIX  43
H3    2   -0.468504    0.492983    0.620493    10.50000   -1.20000
AFIX   0
C32   1    1.382554    0.638124    0.018101    10.50000    0.03044    0.03101 =
         0.05054   -0.00388   -0.00184   -0.01185
AFIX  23
H32A  2    1.402144    0.593723   -0.029653    10.50000   -1.20000
H32B  2    1.480662    0.614469    0.054062    10.50000   -1.20000
AFIX   0
C25   1   -0.427501   -0.251728    0.215694    10.50000    0.03299    0.04080 =
         0.05474   -0.00672   -0.00561   -0.01076
AFIX  33
H25A  2   -0.531659   -0.280795    0.192235    10.50000   -1.50000
H25B  2   -0.351286   -0.310961    0.239808    10.50000   -1.50000
H25C  2   -0.484720   -0.207337    0.260315    10.50000   -1.50000
AFIX   0
C33   1    1.417879    0.754755   -0.017580    10.50000    0.04359    0.03761 =
         0.04708   -0.00430   -0.00285   -0.01681
AFIX  33
H33A  2    1.550377    0.761741   -0.050461    10.50000   -1.50000
H33B  2    1.323713    0.778490   -0.054558    10.50000   -1.50000
H33C  2    1.402331    0.799262    0.029265    10.50000   -1.50000
AFIX   0
C4    1   -0.232902    0.587096    0.613216    10.50000    0.02577    0.02201 =
         0.07317   -0.00130   -0.00306    0.00300
AFIX  43
H4    2   -0.301975    0.653900    0.612872    10.50000   -1.20000
AFIX   0
C7    1    0.282301    0.485987    0.608322    10.50000    0.01853    0.01208 =
         0.04444   -0.00458    0.00207    0.00165
C10   1    0.455944    0.488389    0.608926    10.50000    0.02731    0.01151 =
         0.04355   -0.00343    0.00035    0.00260

PART -2
C1A   1   -0.030762    0.391155    0.613762    10.50000    0.01922    0.01773 =
         0.04251   -0.00166   -0.00661    0.00062
O7A   4    0.082566    0.298681    0.610742    10.50000    0.01734    0.01873 =
         0.05237   -0.00566   -0.00712   -0.00414
C8A   1   -0.019784    0.201776    0.610770    10.50000    0.02756    0.02113 =
         0.03589   -0.00394   -0.00818   -0.00904
AFIX  23
H8AA  2   -0.106665    0.212613    0.568190    10.50000   -1.20000
H8AB  2   -0.100742    0.182256    0.667377    10.50000   -1.20000
AFIX   0
C6A   1    0.070145    0.486882    0.609296    10.50000    0.01840    0.02389 =
         0.04071   -0.00279   -0.00509    0.00146
AFIX  43
H6A   2    0.207382    0.485596    0.606220    10.50000   -1.20000
AFIX   0
C2A   1   -0.229488    0.394387    0.617513    10.50000    0.01843    0.02425 =
         0.05909   -0.00302   -0.00509    0.00083
AFIX  43
H2A   2   -0.297246    0.329613    0.620104    10.50000   -1.20000
AFIX   0
C9A   1    0.126805    0.113159    0.589569    10.50000    0.03081    0.01812 =
         0.02617   -0.00032   -0.00169   -0.00717
AFIX  23
H9AA  2    0.229033    0.112735    0.624854    10.50000   -1.20000
H9AB  2    0.061262    0.043106    0.603122    10.50000   -1.20000
AFIX   0
C5A   1   -0.034216    0.583184    0.609461    10.50000    0.02624    0.02492 =
         0.05257   -0.00025   -0.00408   -0.00374
AFIX  43
H5A   2    0.033017    0.648122    0.606921    10.50000   -1.20000
AFIX   0
C3A   1   -0.331297    0.491502    0.617532    10.50000    0.01927    0.03033 =
         0.06976    0.00073   -0.00329    0.00158
N10A  3    0.216573    0.127166    0.500050    10.50000    0.02113    0.02187 =
         0.03516   -0.00400   -0.00734   -0.00443
AFIX  43
H10A  2    0.140953    0.130978    0.461637    10.50000   -1.20000
AFIX   0
C4A   1   -0.232902    0.587096    0.613216    10.50000    0.02577    0.02201 =
         0.07317   -0.00130   -0.00306    0.00300
AFIX  43
H4A   2   -0.301975    0.653900    0.612872    10.50000   -1.20000
AFIX   0
C11A  1    0.407762    0.134418    0.474006    10.50000    0.02111    0.00752 =
         0.04233   -0.00420   -0.01287   -0.00074
C14A  1    0.537514    0.151661    0.395304    10.50000    0.01918    0.01207 =
         0.03331   -0.00119   -0.00162   -0.00138
C12A  1    0.570434    0.124912    0.520566    10.50000    0.02123    0.01143 =
         0.03778   -0.00221   -0.00240   -0.00363
N17A  3    0.527082    0.167534    0.312779    10.50000    0.00895    0.02611 =
         0.03298    0.00028   -0.00176   -0.00480
C13A  1    0.704920    0.145463    0.439225    10.50000    0.01467    0.01006 =
         0.04757   -0.00478   -0.00798   -0.00238
O15A  4    0.584158    0.105794    0.596709    10.50000    0.02774    0.02856 =
         0.03939    0.00069   -0.01082   -0.00642
O16A  4    0.884977    0.152150    0.415002    10.50000    0.01874    0.02504 =
         0.04568   -0.00390   -0.00751   -0.00405
C26A  1    0.703230    0.202398    0.252424    10.50000    0.02172    0.02747 =
         0.03373   -0.00407   -0.00409   -0.00562
AFIX  23
H26C  2    0.707502    0.168842    0.199558    10.50000   -1.20000
H26D  2    0.818878    0.176121    0.276929    10.50000   -1.20000
AFIX   0
C18A  1    0.347693    0.156636    0.278810    10.50000    0.01857    0.02741 =
         0.03936   -0.00031   -0.00753   -0.00195
AFIX  23
H18C  2    0.323608    0.223582    0.242629    10.50000   -1.20000
H18D  2    0.236217    0.146943    0.326635    10.50000   -1.20000
AFIX   0
C27A  1    0.715526    0.323308    0.230165    10.50000    0.01914    0.03085 =
         0.04440   -0.00142   -0.00712   -0.00127
AFIX  23
H27C  2    0.694638    0.358207    0.283102    10.50000   -1.20000
H27D  2    0.611279    0.348994    0.198034    10.50000   -1.20000
AFIX   0
C19A  1    0.358933    0.062659    0.227005    10.50000    0.02247    0.02710 =
         0.04189   -0.00265   -0.00952   -0.00511
AFIX  23
H19C  2    0.389252   -0.003775    0.262397    10.50000   -1.20000
H19D  2    0.466669    0.074061    0.177703    10.50000   -1.20000
AFIX   0
C28A  1    0.913316    0.355052    0.176965    10.50000    0.02384    0.02988 =
         0.04067   -0.00163   -0.00095   -0.00614
AFIX  23
H28C  2    1.015965    0.328081    0.209615    10.50000   -1.20000
H28D  2    0.933111    0.318493    0.124851    10.50000   -1.20000
AFIX   0
C20A  1    0.169672    0.047838    0.194965    10.50000    0.02095    0.02878 =
         0.03951   -0.00206   -0.00461   -0.00405
AFIX  23
H20C  2    0.065716    0.025888    0.243959    10.50000   -1.20000
H20D  2    0.129097    0.117117    0.166320    10.50000   -1.20000
AFIX   0
C29A  1    0.940608    0.475212    0.150873    10.50000    0.02401    0.03442 =
         0.04312    0.00062   -0.00185   -0.00619
AFIX  23
H29C  2    0.843623    0.502360    0.115254    10.50000   -1.20000
H29D  2    0.916754    0.513019    0.202395    10.50000   -1.20000
AFIX   0
C21A  1    0.193726   -0.036472    0.133170    10.50000    0.02659    0.03511 =
         0.04454   -0.00404   -0.00561   -0.00722
AFIX  23
H21C  2    0.254410   -0.101765    0.159160    10.50000   -1.20000
H21D  2    0.284799   -0.009092    0.081065    10.50000   -1.20000
AFIX   0
C30A  1    1.143756    0.500053    0.101773    10.50000    0.02944    0.03260 =
         0.04449   -0.00208   -0.00490   -0.00748
AFIX  23
H30C  2    1.168364    0.458837    0.052100    10.50000   -1.20000
H30D  2    1.239085    0.474304    0.138600    10.50000   -1.20000
AFIX   0
C22A  1    0.004630   -0.068076    0.107653    10.50000    0.02576    0.04205 =
         0.04019   -0.00818   -0.00781   -0.00710
AFIX  23
H22C  2   -0.066789   -0.001862    0.090122    10.50000   -1.20000
H22D  2    0.038251   -0.108596    0.057754    10.50000   -1.20000
AFIX   0
C31A  1    1.181020    0.617922    0.070360    10.50000    0.03301    0.02979 =
         0.04039   -0.00125   -0.00591   -0.00869
AFIX  23
H31C  2    1.082618    0.645052    0.035463    10.50000   -1.20000
H31D  2    1.163949    0.659080    0.119981    10.50000   -1.20000
AFIX   0
C23A  1   -0.128841   -0.135285    0.177071    10.50000    0.02801    0.04137 =
         0.03783   -0.00599   -0.00687   -0.00817
AFIX  23
H23C  2   -0.184048   -0.090021    0.222229    10.50000   -1.20000
H23D  2   -0.051358   -0.194037    0.202519    10.50000   -1.20000
AFIX   0
C32A  1    1.382554    0.638124    0.018101    10.50000    0.03044    0.03101 =
         0.05054   -0.00388   -0.00184   -0.01185
AFIX  23
H32C  2    1.402144    0.593723   -0.029653    10.50000   -1.20000
H32D  2    1.480662    0.614469    0.054062    10.50000   -1.20000
AFIX   0
C24A  1   -0.295715   -0.183776    0.145632    10.50000    0.02673    0.03918 =
         0.05116   -0.00949   -0.01048   -0.00652
AFIX  23
H24C  2   -0.374191   -0.125099    0.120698    10.50000   -1.20000
H24D  2   -0.240796   -0.228693    0.100198    10.50000   -1.20000
AFIX   0
C33A  1    1.417879    0.754755   -0.017580    10.50000    0.04359    0.03761 =
         0.04708   -0.00430   -0.00285   -0.01681
AFIX  33
H33D  2    1.550377    0.761741   -0.050461    10.50000   -1.50000
H33E  2    1.323713    0.778490   -0.054558    10.50000   -1.50000
H33F  2    1.402331    0.799262    0.029265    10.50000   -1.50000
AFIX   0
C25A  1   -0.427501   -0.251728    0.215694    10.50000    0.03299    0.04080 =
         0.05474   -0.00672   -0.00561   -0.01076
AFIX  33
H25D  2   -0.531659   -0.280795    0.192235    10.50000   -1.50000
H25E  2   -0.351286   -0.310961    0.239808    10.50000   -1.50000
H25F  2   -0.484720   -0.207337    0.260315    10.50000   -1.50000
AFIX   0
HKLF 4


REM  s6045a_a.res in P-1
REM wR2 = 0.1513, GooF = S = 1.030, Restrained GooF = 1.030 for all data
REM R1 = 0.0560 for 2202 Fo > 4sig(Fo) and 0.0761 for all 2958 data
REM 316 parameters refined using 0 restraints

END

WGHT      0.0735      0.0000

REM Highest difference peak  0.240,  deepest hole -0.228,  1-sigma level  0.049
Q1    1  -0.2934  0.3106  0.5822  11.00000  0.05    0.24
Q2    1   0.0598  0.1246  0.4020  11.00000  0.05    0.22
Q3    1   0.3883  0.5047  0.5287  11.00000  0.05    0.21
Q4    1   0.4116  0.5170  0.5054  11.00000  0.05    0.20
Q5    1   0.2184  0.1460  0.4171  11.00000  0.05    0.18
Q6    1   0.3976  0.3845  0.5222  11.00000  0.05    0.18
Q7    1  -0.2014  0.3717  0.6822  11.00000  0.05    0.17
Q8    1   0.9243  0.0753  0.4798  11.00000  0.05    0.17
;
_shelx_res_checksum              842
_shelx_hkl_file                  
;
   0   0   3  365.13   21.51
   0   0  -3  323.66   21.44
   0   0  -4 2226.01   66.05
   0   0   4 2221.20   63.61
   0   0  -5 3642.03   98.17
   0   0   5 3634.46   92.71
   0   0  -5 3546.99   51.27
   0   0   6  715.49   41.96
   0   0  -6  744.89   16.82
   0   0  -7    1.95    0.78
   0   0   7   -1.94    7.02
   0   0   8  724.96   47.67
   0   0  -8  709.29   18.13
   0   0   9  785.05   53.72
   0   0  -9  778.93   19.84
   0   0  10  860.89   58.38
   0   0 -10  872.08   22.14
   0   0  11  225.87   32.61
   0   0 -11  215.45   10.48
   0   0 -12   24.99    3.68
   0   0  12   63.59   18.90
   0   0  13  178.60   13.79
   0   0  13  205.15   33.75
   0   0 -13  162.04    9.72
   0   0  14  183.38   14.69
   0   0 -14  159.17    9.85
   0   0  15   75.23   10.07
   0   0  15  118.72   27.30
   0   0  16   57.00   18.38
   0   0  17   33.69   15.28
   0   0  18   54.24   18.65
   0   0  19   44.44   17.47
   0   0  20    0.79    6.28
   0   0  21    1.24    8.46
   0  -1  20  -19.57   13.00
   0  -1  19    3.28    5.21
   0  -1  18   30.14   13.57
   0  -1  17   73.75   23.98
   0  -1  16   31.87   15.50
   0  -1  15   10.43    6.59
   0  -1  14   29.20    5.62
   0   1 -14   30.12    4.62
   0  -1  14   34.93   13.91
   0  -1  13  145.20   12.87
   0   1 -13  130.67    9.62
   0  -1  13  102.40   23.45
   0  -1  12  157.91   12.21
   0  -1  12  125.77   25.69
   0   1 -12  144.98    9.82
   0  -1  11  204.96   12.87
   0  -1  11  158.49   28.09
   0   1 -11  195.91   11.17
   0  -1  10   47.39    5.51
   0   1 -10   41.62    4.94
   0  -1  10   37.44   13.49
   0  -1   9   96.74    7.36
   0  -1   9   68.62   17.66
   0   1  -9   84.87    6.81
   0  -1   8  197.53   10.15
   0  -1   8  185.93   25.24
   0  -1   7  458.37   37.15
   0  -1   6  120.75   18.14
   0  -1   5    2.04    0.47
   0   1  -5   -2.98    5.42
   0  -1   5    0.56    4.60
   0  -1   4 1255.61   21.20
   0  -1   4 1188.44   48.52
   0  -1   4 1116.75   18.03
   0   1  -4 1208.50   51.02
   0  -1   3 4971.16   99.86
   0  -1   3 4542.65   61.00
   0   1  -3 4746.92   61.90
   0   1  -3 5207.82  105.59
   0   1   3   28.71    1.98
   0   1   3   27.71    5.28
   0  -1  -3   27.59    5.43
   0  -1  -4  891.17   35.94
   0   1   4  883.53   34.13
   0   1   4  865.03   14.97
   0  -1  -5 1747.57   59.18
   0   1   5 1744.09   56.18
   0  -1  -5 1719.26   26.43
   0   1   6  351.62   27.11
   0  -1  -6  357.03   28.95
   0  -1  -6  353.04    9.42
   0  -1  -7    9.02    1.64
   0   1   7   16.93    8.57
   0  -1  -8   79.92    4.87
   0   1   8   90.23   16.77
   0   1   9  135.43   21.06
   0  -1  -9  143.04    7.01
   0  -1 -10   21.55    2.88
   0   1  10   19.51    9.11
   0  -1 -11    1.77    0.93
   0   1  11    0.56    4.36
   0   1  12    2.65    4.17
   0   1  13  170.61   29.18
   0   1  14   15.88    8.95
   0   1  15   -0.33    1.29
   0   1  15   -4.41    7.78
   0   1  16    7.62    3.27
   0   1  16   10.10   10.27
   0   1  17   11.98   10.90
   0   1  18   21.50   10.52
   0   1  19   13.40   13.02
   0   1  20   -5.64    7.24
   0   1  21  -23.38   13.41
   0  -2  19   -3.08    7.14
   0  -2  18   14.53    8.91
   0  -2  17   -2.46    9.88
   0  -2  16    0.88    6.72
   0  -2  15   -0.83   11.06
   0   2 -14    1.34    1.39
   0  -2  14   18.47   10.26
   0  -2  13   10.44    3.19
   0   2 -13   13.39    3.53
   0  -2  13    1.62    8.27
   0  -2  12    3.94    1.42
   0   2 -12    6.58    2.44
   0  -2  12   10.09    8.25
   0  -2  11    4.71    1.55
   0  -2  11    9.04    7.77
   0  -2  10   17.27    2.99
   0  -2  10    9.82    6.26
   0  -2   9   29.71    3.95
   0  -2   9   38.65   15.08
   0  -2   8   18.19    2.92
   0  -2   8   17.30    1.68
   0  -2   8    4.91    5.69
   0  -2   7    1.38    0.98
   0  -2   7    3.04    1.00
   0  -2   7    6.54    6.99
   0  -2   6   14.05    2.22
   0  -2   6   15.80    2.04
   0  -2   6   20.72   10.04
   0  -2   5  339.57    9.96
   0  -2   5  343.43   30.92
   0  -2   5  364.72    9.62
   0  -2   4  353.21   28.49
   0   2  -4  346.39   28.86
   0   2  -4  349.32   10.22
   0  -2   4  332.23    9.26
   0  -2   4  383.62   14.48
   0   2  -3  201.18    7.45
   0  -2   3  189.89   18.40
   0  -2   3  188.85    6.75
   0   2  -3  179.10   19.29
   0  -2   3  197.90    8.98
   0   2  -2  463.23   26.98
   0  -2   2  452.00   11.28
   0   2  -2  468.38   11.83
   0  -2   2  457.33   25.23
   0  -2   2  442.58   12.31
   0   2  -1   28.87    2.69
   0  -2   1   31.40    2.61
   0   2  -1   24.58    5.71
   0  -2   1   28.69    5.42
   0  -2   1   26.53    2.13
   0   2  -1   27.30    2.13
   0  -2  -1    7.69    1.68
   0   2   1    7.71    1.58
   0   2   2 1745.93   35.09
   0  -2  -2 1771.10   33.56
   0  -2  -2 1535.76   27.45
   0  -2  -3  114.94    8.45
   0   2   3   99.21    8.29
   0   2   3   93.81    4.82
   0   2   3  105.44    7.37
   0  -2  -3   99.68    8.01
   0  -2  -3   97.66    4.87
   0  -2  -4 3422.55   63.46
   0  -2  -4 3310.51   69.93
   0   2   4 3063.78   47.16
   0   2   4 3315.04   67.17
   0  -2  -4 3179.98   46.81
   0   2   5  763.59   32.97
   0  -2  -5  751.29   15.34
   0  -2  -5  773.19   34.92
   0   2   5  771.85   14.95
   0  -2  -6   55.81    3.49
   0   2   6   52.16    3.30
   0   2   6   50.82   10.30
   0  -2  -6   61.97   11.86
   0  -2  -7   72.91    3.95
   0   2   7   62.57   12.22
   0   2   7   65.62    4.02
   0  -2  -7   69.93   13.94
   0  -2  -8   89.02    4.20
   0   2   8   78.57   14.28
   0   2   9   14.64    7.46
   0   2  10   31.63   10.59
   0   2  11    2.72    4.06
   0   2  12   14.94    8.99
   0   2  13   15.48    8.94
   0   2  14   23.39   12.38
   0   2  15    4.76    6.17
   0   2  16   15.88   10.05
   0   2  17   11.81    4.39
   0   2  17   13.19    9.23
   0   2  18   13.94   10.25
   0   2  19    9.18    9.18
   0   2  20   11.77   12.12
   0  -3  19    7.50    6.18
   0  -3  18   14.69   13.04
   0  -3  17    1.97    7.57
   0  -3  16    6.71    9.65
   0   3 -15    3.21    1.95
   0  -3  15   12.44    8.25
   0  -3  14   33.27   13.08
   0   3 -14   22.05    4.71
   0  -3  13   22.44   14.23
   0   3 -13   46.17    7.08
   0  -3  12   46.23    5.39
   0  -3  12   90.05   24.23
   0  -3  11   36.15    4.55
   0  -3  11    9.23    7.70
   0  -3  10   54.61    5.28
   0  -3  10   74.10    4.45
   0  -3   9  182.46    7.59
   0  -3   9  291.05   38.78
   0  -3   8   61.93    4.34
   0  -3   8   58.87   19.72
   0  -3   7   87.85    5.32
   0  -3   7   67.50   17.40
   0  -3   6   51.48    4.36
   0  -3   6   57.73   15.11
   0  -3   5    2.89    1.57
   0  -3   5    3.62    6.37
   0   3  -4   16.80    2.57
   0  -3   4   14.84    2.06
   0  -3   4   17.59    3.03
   0  -3   4    7.16    4.90
   0   3  -3  244.16   24.34
   0   3  -3  277.09   10.56
   0  -3   3  260.13   23.59
   0  -3   3  253.77    9.57
   0  -3   3  251.12   10.67
   0   3  -2  395.99   12.71
   0  -3   2  367.53   11.79
   0  -3   2  370.16   24.94
   0   3  -2  353.07   25.75
   0  -3   2  362.80   11.43
   0  -3   1 2962.41   45.05
   0  -3   1 3150.25   49.35
   0   3  -1 3211.85   76.46
   0  -3   1 3182.14   72.89
   0   3  -1 3265.25   50.46
   0   3  -1 3283.91   44.75
   0  -3   0 3619.64   55.92
   0   3   0 3607.17   56.41
   0  -3   0 3808.89   71.48
   0   3   1 2082.29   38.18
   0  -3  -1 2146.07   37.95
   0   3   2  149.65    9.52
   0  -3  -2  150.41    9.17
   0  -3  -2  123.72    6.53
   0   3   2  122.50    6.64
   0  -3  -3  710.32   22.08
   0   3   3  732.89   24.86
   0  -3  -3  638.73   16.44
   0   3   3  594.57   16.34
   0  -3  -4 1426.58   35.76
   0   3   4 1329.26   38.77
   0  -3  -4 1275.41   25.46
   0   3   4 1210.24   29.00
   0  -3  -4 1245.09   33.84
   0   3   4 1241.73   25.95
   0  -3  -5  120.57   11.12
   0   3   5  100.33    6.19
   0   3   5   96.11    9.26
   0  -3  -5  101.52    5.85
   0  -3  -5  100.48   11.08
   0  -3  -6   -1.20    2.40
   0  -3  -6    2.24    1.40
   0  -3  -6   -1.33    2.22
   0   3   6   -0.34    2.16
   0  -3  -7  489.30   25.64
   0   3   7  525.20   30.21
   0  -3  -7  438.23   33.08
   0  -3  -7  533.77   14.71
   0   3   7  503.08   13.01
   0  -3  -8   11.17    4.41
   0  -3  -8   24.42    3.07
   0   3   8    9.02    3.86
   0  -3  -8   10.23    6.66
   0   3   8   20.51    2.40
   0  -3  -9  260.95   20.72
   0   3   9  273.07   25.89
   0  -3  -9  309.38   10.24
   0   3   9  293.53    9.74
   0  -3 -10   34.10    3.19
   0   3  10   33.86   10.27
   0   3  11   48.38   13.15
   0   3  12   32.12   11.23
   0   3  13   38.93   13.47
   0   3  14    1.95    4.61
   0   3  15   20.97   10.31
   0   3  16    1.33    6.55
   0  -3 -17   24.01    9.10
   0   3  17   18.66    9.87
   0  -3 -18    6.99    6.27
   0   3  18    0.52    3.55
   0  -3 -19   13.08    6.53
   0  -4  18   12.63   14.13
   0  -4  17   24.92   15.70
   0  -4  16   10.75   13.77
   0   4 -15   -3.66    2.42
   0  -4  15    1.51    8.41
   0  -4  14    5.32    9.05
   0   4 -14   11.21    3.66
   0  -4  13    2.66    5.78
   0  -4  12   99.00   28.17
   0  -4  11    3.07    1.34
   0  -4  11    6.25   10.32
   0  -4  10   95.19    6.23
   0  -4  10   47.35   15.45
   0  -4   9  205.15    9.37
   0  -4   9  197.65   31.26
   0  -4   8   20.26    2.86
   0  -4   8   15.25    9.57
   0  -4   7   41.39    4.19
   0  -4   7   38.48   13.44
   0  -4   6  104.36    6.86
   0  -4   6   96.73   18.45
   0   4  -5   53.76    3.48
   0  -4   5   55.27    5.23
   0   4  -5   55.57    5.70
   0  -4   5   51.66   15.15
   0  -4   4  189.28   23.51
   0  -4   4  197.61    9.67
   0   4  -4  196.22   10.43
   0  -4   4  201.29   10.83
   0  -4   3  290.74   11.83
   0   4  -3  304.18   12.86
   0  -4   3  288.50   26.47
   0  -4   3  283.02   11.80
   0  -4   2    3.40    1.22
   0  -4   2    4.19    1.27
   0   4  -2    1.26    1.35
   0  -4   2    3.75    4.36
   0   4  -2   -0.87    2.84
   0  -4   1  721.28   16.53
   0   4  -1  837.05   22.03
   0  -4   1  810.68   36.05
   0  -4   1  802.58   20.83
   0  -4   0 1791.58   35.33
   0  -4   0 1827.34   49.10
   0   4   0 1813.42   36.37
   0  -4  -1 2561.48   51.81
   0   4   1 2525.67   45.64
   0  -4  -1 2548.98   45.22
   0   4   2 2268.53   42.41
   0  -4  -2 2313.67   42.02
   0   4   3  921.06   23.97
   0  -4  -3  948.16   23.56
   0  -4  -4   26.77    4.86
   0   4   4   16.58    2.59
   0  -4  -4   19.28    2.72
   0  -4  -5    0.02    1.58
   0   4   5    4.02    2.05
   0  -4  -5    1.86    1.94
   0  -4  -6  307.73   18.82
   0   4   6  250.48   14.59
   0  -4  -6  272.79   11.54
   0  -4  -7  220.19   17.25
   0  -4  -7  188.20    9.46
   0   4   7  164.66   13.98
   0  -4  -8  569.42   29.82
   0  -4  -8  525.99   16.70
   0  -4  -9  172.80   17.13
   0  -4  -9  183.13    9.27
   0   4   9  143.89   16.22
   0   4   9  163.95    7.55
   0  -4 -10   21.61    6.46
   0  -4 -10   21.96    3.11
   0   4  10   18.74    2.46
   0   4  10   15.31    5.77
   0  -4 -11   40.85    8.51
   0  -4 -11   53.97    5.04
   0   4  11   37.02    9.34
   0  -4 -12   70.43   12.32
   0  -4 -12   78.02    5.56
   0   4  12   58.07   13.57
   0  -4 -13   51.20   10.74
   0   4  13   36.04   10.87
   0  -4 -14   13.27    6.38
   0   4  14    4.68    4.05
   0  -4 -15   -4.24    4.07
   0   4  15    5.55    7.14
   0  -4 -16   -1.12    3.21
   0   4  16   12.42    9.24
   0  -4 -17   17.61    7.86
   0   4  17   12.34    5.83
   0  -4 -18   -2.94    3.02
   0  -4 -19   -6.86    6.75
   0  -5  18   18.66   13.97
   0  -5  17   -3.41    7.42
   0  -5  16   53.69   23.13
   0   5 -15   17.78    4.89
   0  -5  15   16.45    9.82
   0  -5  14   15.74   12.25
   0  -5  13   12.23    9.61
   0  -5  12   -1.65    7.90
   0  -5  11    9.11    2.19
   0  -5  11   18.40   15.27
   0  -5  10  114.82    7.68
   0  -5  10   88.12   23.26
   0  -5   9   53.04    5.19
   0  -5   9   68.77   19.82
   0  -5   8    7.15    1.89
   0  -5   8   14.10   11.80
   0  -5   7  113.22    8.16
   0  -5   7  100.37   21.12
   0   5  -6  187.22    6.71
   0  -5   6  207.37   27.96
   0  -5   6  203.27   10.91
   0  -5   5   47.08    4.85
   0  -5   5   57.25   13.45
   0  -5   4  148.11    9.62
   0  -5   4  164.95    9.60
   0  -5   4  147.86   21.40
   0  -5   3  229.25   10.99
   0  -5   3  265.99   12.42
   0  -5   3  260.02   26.57
   0  -5   2   75.00    5.48
   0  -5   2   85.66    7.24
   0  -5   2   81.80   13.86
   0  -5   1    5.05    1.42
   0  -5   1    3.61    1.47
   0  -5   1    3.59    4.53
   0  -5   0  179.77    7.98
   0  -5   0  206.31   17.03
   0  -5   0  205.09   11.26
   0   5   0  206.61    5.97
   0  -5  -1 1044.62   27.32
   0  -5  -1 1049.50   34.15
   0   5   2  882.00   23.15
   0  -5  -2  952.45   25.42
   0  -5  -2  952.67   25.77
   0  -5  -3  747.82   26.84
   0  -5  -3  666.58   21.35
   0  -5  -4    2.36    2.86
   0  -5  -4    6.72    3.31
   0  -5  -5   19.82    5.11
   0  -5  -5   19.35    3.72
   0  -5  -6  182.86   14.10
   0   5   6  142.13    7.07
   0  -5  -6  159.57    9.68
   0  -5  -7   28.67    5.81
   0  -5  -7   26.57    4.00
   0   5   7   22.29    3.75
   0  -5  -8   48.43    8.10
   0  -5  -8   43.13    5.09
   0   5   8   32.61    5.60
   0  -5  -9  104.10   12.82
   0   5   9   82.42   10.38
   0  -5  -9  104.97    8.04
   0  -5 -10   70.20   11.35
   0  -5 -10   73.54    6.63
   0   5  10   66.11    5.14
   0   5  10   59.03    9.87
   0  -5 -11   53.50   10.34
   0  -5 -11   65.40    5.99
   0   5  11   46.49   10.59
   0  -5 -12   15.82    6.36
   0  -5 -12   17.37    3.16
   0   5  12   14.58    7.84
   0  -5 -13    5.46    2.55
   0   5  13   -2.74    3.60
   0  -5 -14   -2.35    3.50
   0   5  14   -2.26    3.10
   0  -5 -15    0.80    2.16
   0   5  15    0.29    2.96
   0  -5 -16    8.51    5.44
   0  -5 -17   40.82   10.75
   0  -5 -18    7.30    5.58
   0  -5 -19    3.98    5.65
   0  -6  17   14.03   12.03
   0  -6  16   10.47   12.56
   0  -6  15   23.05   16.10
   0  -6  14   -0.21    7.71
   0  -6  13   51.17   19.63
   0  -6  12   15.94   13.38
   0  -6  11    1.74    1.01
   0  -6  11    0.64   10.34
   0  -6  10   14.19    3.21
   0  -6  10   12.83   11.66
   0  -6   9   96.47    8.12
   0  -6   9  101.35   25.88
   0  -6   8    1.97    1.23
   0  -6   8    6.82    9.28
   0  -6   7   51.86    5.96
   0  -6   7   57.27   17.29
   0   6  -6  123.27    7.12
   0  -6   6  154.74   10.32
   0  -6   6  145.95   25.38
   0  -6   5   20.40    3.45
   0  -6   5   16.30    7.32
   0  -6   4  208.47   11.85
   0  -6   4  206.91   26.15
   0  -6   4  233.53   12.66
   0  -6   3  285.10   12.89
   0  -6   3  317.06   15.14
   0  -6   3  332.89   31.17
   0  -6   2  153.32    8.54
   0  -6   2  192.32   11.54
   0  -6   2  176.26   21.58
   0  -6   1   11.53    2.18
   0  -6   1   20.26    4.80
   0  -6   1   10.82    5.62
   0  -6   0  574.58   17.04
   0  -6   0  672.91   34.44
   0  -6   0  687.45   22.50
   0  -6  -1  175.43   15.06
   0  -6  -1  183.36   11.84
   0   6   2    1.73    1.03
   0  -6  -2    3.80    3.55
   0  -6  -2    3.04    2.45
   0   6   3  143.17   11.01
   0  -6  -3  161.85   10.91
   0  -6  -4   23.96    5.04
   0  -6  -4   17.57    3.48
   0  -6  -5   59.20    8.19
   0  -6  -5   49.89    6.12
   0  -6  -6  216.91   16.69
   0  -6  -6  177.45   11.39
   0  -6  -7  178.35   15.24
   0  -6  -7  166.04   11.07
   0  -6  -8    2.05    1.79
   0   6   8    4.99    1.84
   0  -6  -8    3.43    1.87
   0  -6  -9    8.73    4.00
   0   6   9    5.68    2.14
   0  -6  -9    7.71    1.92
   0  -6 -10   18.79    5.85
   0   6  10   13.10    3.87
   0  -6 -10   22.83    4.30
   0  -6 -11    4.70    4.02
   0  -6 -11    3.62    1.81
   0   6  11   -1.30    2.47
   0  -6 -12   39.65    8.99
   0  -6 -12   21.73    4.09
   0   6  12   37.62    7.76
   0  -6 -13   30.89    8.95
   0   6  13   14.35    5.77
   0  -6 -14   -1.30    3.09
   0  -6 -15   11.26    5.75
   0  -6 -16   13.85    6.14
   0  -6 -17    3.17    3.27
   0  -6 -18    4.60    4.71
   0  -6 -19    5.75    5.50
   0  -7  16   10.40   13.99
   0  -7  15   18.31   10.38
   0  -7  14  -25.90   15.46
   0  -7  13   -5.80   10.14
   0  -7  12   -8.77    8.07
   0  -7  11   26.65   15.69
   0  -7  10    7.01    1.99
   0  -7  10   -0.70    7.63
   0  -7   9  190.29   12.51
   0  -7   9  159.19   30.92
   0  -7   8   43.53    5.97
   0  -7   8   33.87   14.38
   0  -7   7   20.21    4.08
   0  -7   7   25.46   13.83
   0  -7   6   34.25    5.25
   0  -7   6   17.05    9.50
   0  -7   5   26.44    4.79
   0  -7   5   24.54   10.52
   0  -7   4    3.65    1.78
   0  -7   4    5.30    2.07
   0  -7   4    2.77    4.34
   0  -7   3   56.54    5.84
   0  -7   3   59.22    7.01
   0  -7   3   59.39   14.45
   0  -7   2   57.46    5.45
   0  -7   2   70.33    7.56
   0  -7   2   65.19   13.70
   0  -7   1   86.28    6.38
   0  -7   1  106.95   16.42
   0  -7   1  121.42    9.91
   0  -7   0    5.23    1.74
   0  -7   0   10.07    4.77
   0  -7  -1 2163.30   62.57
   0  -7  -1 2285.78   50.12
   0  -7  -2  248.89   15.13
   0  -7  -2  201.09   14.33
   0   7   3   11.00    2.35
   0  -7  -3   14.89    3.50
   0   7   4   77.52    9.44
   0  -7  -4   94.86    9.13
   0  -7  -5  256.39   17.99
   0  -7  -5  208.75   13.29
   0  -7  -6    6.25    3.18
   0  -7  -6   -1.04    1.90
   0  -7  -7   45.99    8.69
   0  -7  -7   33.57    5.56
   0  -7  -8   12.38    4.81
   0  -7  -8   15.28    3.90
   0  -7  -9   14.90    4.95
   0  -7  -9   18.67    4.19
   0  -7 -10    1.26    1.91
   0  -7 -10   -1.59    1.57
   0   7  10   -0.16    1.28
   0  -7 -11    0.60    1.84
   0  -7 -11   -0.42    1.70
   0  -7 -12   27.47    7.62
   0  -7 -12   31.51    5.21
   0  -7 -13   14.89    5.73
   0  -7 -13   12.83    3.31
   0  -7 -14   35.07    9.06
   0  -7 -15    1.58    1.80
   0  -7 -16    1.83    3.54
   0  -7 -17   -1.59    2.43
   0  -7 -18   -5.68    4.09
   0  -7 -19    9.64    6.06
   0  -8  15   17.60   14.55
   0  -8  14   -0.75    6.30
   0  -8  13   -4.92   10.92
   0  -8  12    4.01    6.22
   0  -8  11   48.98   19.22
   0  -8  10   69.90    8.15
   0  -8  10   54.37   20.37
   0  -8   9  306.76   17.38
   0  -8   9  252.13   41.43
   0  -8   8   49.88    6.86
   0  -8   8   52.90   17.88
   0  -8   7   58.25    7.59
   0  -8   7   35.42   13.46
   0  -8   6   21.44    4.72
   0  -8   6   13.61    7.54
   0  -8   5   96.47    9.56
   0  -8   5   88.78   20.87
   0  -8   4    9.18    2.59
   0  -8   4   12.35    3.46
   0  -8   4   14.29    8.71
   0  -8   3   78.62    7.17
   0  -8   3  120.35   10.72
   0  -8   3  100.93   19.87
   0  -8   2    2.68    1.48
   0  -8   2   -2.29    2.18
   0  -8   2   -3.59    5.52
   0  -8   1    4.44    1.56
   0  -8   1    4.76    2.71
   0  -8   1    7.05    6.52
   0  -8   0  409.55   19.83
   0  -8   0  375.64   29.34
   0  -8  -1  246.38   20.94
   0  -8  -1  312.97   17.77
   0  -8  -2 2148.11   57.37
   0  -8  -2 2449.60   54.08
   0   8   3  240.51    8.23
   0  -8  -3  198.18   10.14
   0   8   4   18.60    3.68
   0  -8  -4   26.94    5.15
   0   8   5   10.94    4.17
   0  -8  -5   18.91    4.52
   0  -8  -6    3.58    3.03
   0  -8  -6    0.33    1.93
   0  -8  -7   13.58    4.66
   0  -8  -7   10.94    3.54
   0  -8  -8   59.29   10.12
   0  -8  -8   52.30    7.43
   0  -8  -9   -0.17    2.32
   0  -8  -9    1.82    1.82
   0  -8 -10   27.27    7.44
   0  -8 -10   26.91    5.29
   0  -8 -11   36.18    8.68
   0  -8 -11   40.81    6.35
   0  -8 -12   27.81    7.32
   0  -8 -12   37.74    6.33
   0  -8 -13   20.56    6.78
   0  -8 -13   22.28    4.26
   0  -8 -14    3.72    2.86
   0  -8 -15    2.33    3.65
   0  -8 -16   12.20    5.61
   0  -8 -17   13.62    6.87
   0  -8 -18    0.68    3.48
   0  -9  15    6.61   12.31
   0  -9  14   13.62   13.32
   0  -9  13   12.01    8.37
   0  -9  12   69.76   24.21
   0  -9  11   19.32   14.61
   0  -9  10   26.19    5.51
   0  -9  10   28.24   14.65
   0  -9   9    0.58    1.79
   0  -9   9    7.86   10.30
   0  -9   8   22.24    4.98
   0  -9   8   12.17    5.42
   0  -9   7    6.18    3.36
   0  -9   7    6.70   11.46
   0  -9   6    3.24    1.75
   0  -9   6   25.24   12.52
   0  -9   5   16.05    5.01
   0  -9   5   10.39    9.51
   0  -9   4   87.70    9.48
   0  -9   4   39.30   13.82
   0  -9   3   59.25    8.60
   0  -9   3   89.88   19.06
   0  -9   2    1.89    1.26
   0  -9   2    1.36    1.71
   0  -9   2    1.08    4.27
   0  -9   1    2.09    1.29
   0  -9   1   -1.40    3.60
   0  -9   0  315.72   18.38
   0  -9   0  300.84   26.86
   0  -9  -1   10.37    4.88
   0  -9  -1   14.69    4.85
   0  -9  -2  105.69   10.84
   0  -9  -2   72.05    9.92
   0  -9  -3  341.08   19.36
   0  -9  -3  210.93   11.38
   0  -9  -4  469.38   22.77
   0   9   4  417.33   10.46
   0   9   5    4.42    2.27
   0  -9  -5    7.65    4.22
   0   9   6   89.78   11.66
   0  -9  -6  127.63   12.02
   0  -9  -7   11.28    4.51
   0  -9  -7    9.93    3.74
   0  -9  -8   38.03    8.28
   0  -9  -8   39.40    6.98
   0  -9  -9   28.57    7.32
   0  -9  -9   26.30    5.56
   0  -9 -10   18.49    6.02
   0  -9 -10   20.26    4.92
   0  -9 -11    0.35    2.59
   0  -9 -11   -5.09    3.18
   0  -9 -12   39.42    9.10
   0  -9 -12   46.68    7.65
   0  -9 -13   35.38    8.71
   0  -9 -13   37.53    6.85
   0  -9 -14    4.52    3.05
   0  -9 -15    3.91    2.70
   0  -9 -16   14.03    6.53
   0  -9 -17   24.16    7.35
   0 -10  14   18.17   10.21
   0 -10  13   25.11   17.56
   0 -10  12   -4.25    6.72
   0 -10  11   22.01   16.56
   0 -10  10    2.58    2.38
   0 -10  10    8.51    7.32
   0 -10   9   52.67    8.00
   0 -10   9   41.94   18.80
   0 -10   8   95.67   11.18
   0 -10   8   71.57   21.40
   0 -10   7  111.51   11.92
   0 -10   7   74.02   22.98
   0 -10   6    6.07    3.13
   0 -10   6    3.30    9.04
   0 -10   5   48.42    8.13
   0 -10   5   23.05   12.24
   0 -10   4  170.63   28.95
   0 -10   4  260.18   18.35
   0 -10   3  248.48   32.34
   0 -10   3  341.21   20.93
   0 -10   2   -6.46    2.90
   0 -10   2   -3.38    6.77
   0 -10   1   60.78    8.39
   0 -10   1   35.24   10.31
   0 -10   0   63.44    9.26
   0 -10   0   64.39   12.93
   0 -10  -1  109.77   11.37
   0 -10  -1   83.73   12.76
   0 -10  -2   42.03    7.32
   0 -10  -2   26.52    5.80
   0 -10  -3   42.27    8.11
   0 -10  -4  342.72   20.42
   0 -10  -5   15.52    5.29
   0 -10  -6  426.28   23.66
   0 -10  -7   -0.37    1.97
   0 -10  -8  219.86   17.17
   0 -10  -9  241.55   21.98
   0 -10  -9  266.21   19.14
   0 -10 -10   30.69    8.41
   0 -10 -10   22.95    5.27
   0 -10 -11   31.26    7.99
   0 -10 -11   36.51    7.08
   0 -10 -12    9.05    4.95
   0 -10 -12   -3.38    2.51
   0 -10 -13   61.43   12.06
   0 -10 -13   59.10    8.79
   0 -10 -14   78.46   14.02
   0 -10 -15   28.93    8.53
   0 -10 -16   15.80    7.34
   0 -10 -17    0.75    3.12
   0 -11  13    4.37    9.88
   0 -11  12   68.06   24.13
   0 -11  11   40.57   16.93
   0 -11  10    5.25    5.61
   0 -11   9   62.40    9.17
   0 -11   9   43.52   18.43
   0 -11   8  211.32   38.08
   0 -11   8  259.31   19.37
   0 -11   7  181.79   16.35
   0 -11   7  134.69   28.80
   0 -11   6   43.93    7.47
   0 -11   6   33.85   14.05
   0 -11   5   34.93    7.14
   0 -11   5    9.23    7.65
   0 -11   4  143.56   14.04
   0 -11   4  113.90   24.27
   0 -11   3  145.56   14.40
   0 -11   3   84.30   19.23
   0 -11   2  164.37   25.17
   0 -11   2  223.69   17.81
   0 -11   1   35.48    8.07
   0 -11   1    8.57    6.20
   0 -11   0  318.66   28.77
   0 -11   0  415.74   24.33
   0 -11  -1  891.20   35.91
   0 -11  -2  764.48   33.21
   0 -11  -3  591.85   29.28
   0 -11  -4   35.78    8.67
   0 -11  -5   42.46    8.92
   0 -11  -6  284.96   20.51
   0 -11  -7    6.82    3.57
   0 -11  -8   23.52    6.13
   0 -11  -9    5.12    2.63
   0 -11 -10  117.52   15.74
   0 -11 -10  116.27   13.38
   0 -11 -11  110.34   15.76
   0 -11 -11  101.45   12.26
   0 -11 -12   39.00    9.34
   0 -11 -12   38.60    7.44
   0 -11 -13    9.77    5.08
   0 -11 -13   14.69    5.43
   0 -11 -14    5.18    5.15
   0 -11 -15    6.28    5.13
   0 -11 -16    8.27    4.12
   0 -12  12    4.59    9.88
   0 -12  11    3.03   10.36
   0 -12  10    6.19    7.02
   0 -12   9    4.03    3.01
   0 -12   9    1.67    6.62
   0 -12   8    9.42    4.14
   0 -12   8   14.96   13.79
   0 -12   7   -1.31    2.15
   0 -12   7    9.95   10.03
   0 -12   6    1.85    3.17
   0 -12   6  -11.59    9.17
   0 -12   5    6.23    2.59
   0 -12   5    5.33   10.74
   0 -12   4    4.01    2.24
   0 -12   4    5.51    8.30
   0 -12   3   41.48    8.16
   0 -12   3   24.39    9.69
   0 -12   2   38.30    7.99
   0 -12   2   28.33   10.33
   0 -12   1   -2.89    2.59
   0 -12   0   41.61    8.43
   0 -12  -1   32.96    7.38
   0 -12  -2   52.15    8.84
   0 -12  -3  130.81   14.01
   0 -12  -4  128.77   14.19
   0 -12  -5   87.80   12.02
   0 -12  -6  110.50   13.63
   0 -12  -7   29.78    7.19
   0 -12  -8   -0.68    2.80
   0 -12  -9   29.05    7.07
   0 -12 -10  129.57   14.91
   0 -12 -11    0.37    2.27
   0 -12 -12   24.14    8.47
   0 -12 -12   19.37    5.86
   0 -12 -13    2.12    1.80
   0 -12 -13   -2.20    3.03
   0 -12 -14    3.52    4.13
   0 -12 -15   17.63    6.82
   0 -13  11   -3.96    7.40
   0 -13  10   -5.89   10.91
   0 -13   9   -0.37    2.38
   0 -13   9   14.34    9.03
   0 -13   8    2.09    3.17
   0 -13   8    1.39    5.66
   0 -13   7   25.10    6.30
   0 -13   7    6.40    9.12
   0 -13   6   17.14    5.79
   0 -13   6    4.77    6.61
   0 -13   5    2.58    2.22
   0 -13   5   19.27   11.00
   0 -13   4   44.23    9.28
   0 -13   3   23.54    6.74
   0 -13   2   14.27    5.96
   0 -13   1   -3.40    2.68
   0 -13   0   19.02    6.06
   0 -13  -1    0.49    3.04
   0 -13  -2   23.36    6.89
   0 -13  -3   64.29   10.80
   0 -13  -4   31.58    7.43
   0 -13  -5   -3.81    3.49
   0 -13  -6   11.57    5.28
   0 -13  -7   -4.08    4.76
   0 -13  -8   39.95    9.04
   0 -13  -9   -3.97    2.24
   0 -13 -10   13.20    5.60
   0 -13 -11   -2.38    2.56
   0 -13 -12    1.79    2.07
   0 -13 -13   -0.54    1.83
   0 -14  10    3.07    7.11
   0 -14   9    5.61   10.03
   0 -14   8    4.32    2.69
   0 -14   7   -3.32    2.48
   0 -14   6   14.86    5.86
   0 -14   5    4.73    3.81
   0 -14   4    2.88    1.98
   0 -14   3    0.61    2.58
   0 -14   2    7.64    3.63
   0 -14   1    1.56    2.42
   0 -14   0   24.55    6.90
   0 -14  -1   18.29    6.25
   0 -14  -2   83.00   12.80
   0 -14  -3   24.35    7.38
   0 -14  -4    0.34    3.59
   0 -14  -5   -4.34    5.41
   0 -14  -6   -1.50    3.44
   0 -14  -7    2.55    3.01
   0 -14  -8   14.41    5.86
   0 -14  -9   -2.92    2.27
   0 -14 -10    1.99    2.67
   0 -14 -11   11.68    5.66
   0 -14 -12    0.98    2.81
   0 -15   7   19.81    6.14
   0 -15   6    0.75    2.82
   0 -15   5   -4.56    3.67
   0 -15   4    2.97    2.87
   0 -15   3   -8.06    4.64
   0 -15   2   15.93    6.48
   0 -15   1   -8.80    5.39
   0 -15   0    9.28    4.66
   0 -15  -1   64.79   11.84
   0 -15  -2   34.39    8.60
   0 -15  -3  190.97   20.24
   0 -15  -4   98.17   15.10
   0 -15  -5    4.53    4.63
   0 -15  -6   12.96    5.87
   0 -15  -7   16.57    6.47
   0 -15  -8    3.54    3.33
   0 -15  -9    4.83    2.70
   0 -15 -10    0.24    2.89
   0 -15 -11    4.36    4.64
   0 -15 -12   16.80    6.44
   1 -15 -10    0.59    2.42
   1 -15  -9   14.38    6.61
   1 -15  -8   -6.45    4.69
   1 -15  -7    1.09    3.36
   1 -15  -6   -3.88    2.52
   1 -15  -5    4.76    3.54
   1 -15  -4   27.87    7.81
   1 -15  -3   59.47   11.42
   1 -15  -2   23.11    6.86
   1 -15  -1    3.92    3.05
   1 -15   0    2.87    2.90
   1 -15   1    9.78    4.72
   1 -15   2    2.22    2.52
   1 -15   3   61.74   11.43
   1 -15   4    4.07    3.59
   1 -15   5   -2.29    4.14
   1 -15   6    1.15    3.93
   1 -14 -12    4.70    3.74
   1 -14 -11   15.71    5.59
   1 -14 -10    3.36    2.34
   1 -14  -9   11.99    5.36
   1 -14  -8    0.04    2.75
   1 -14  -7   -1.67    3.26
   1 -14  -6    0.49    2.78
   1 -14  -5   14.90    5.71
   1 -14  -4   17.93    6.48
   1 -14  -3    1.19    3.60
   1 -14  -2   27.20    7.30
   1 -14  -1   34.93    8.07
   1 -14   0    8.59    4.01
   1 -14   1    6.41    5.61
   1 -14   2   24.97    6.78
   1 -14   3    4.17    2.50
   1 -14   4   -2.29    2.39
   1 -14   5    5.85    4.27
   1 -14   6   -2.54    2.25
   1 -14   7    2.53    2.52
   1 -14   8    2.32    2.97
   1 -14   9   -8.22    4.83
   1 -14  10    3.71    5.74
   1 -13 -12    5.05    3.08
   1 -13 -11   -2.57    3.15
   1 -13 -10   14.58    5.10
   1 -13  -9    2.24    2.76
   1 -13  -8   -4.23    3.63
   1 -13  -7   61.26    9.90
   1 -13  -6   19.26    6.06
   1 -13  -5    3.93    3.74
   1 -13  -4   31.05    7.18
   1 -13  -3   29.77    7.23
   1 -13  -2   42.38    8.67
   1 -13  -1   17.91    5.76
   1 -13   0   11.48    4.50
   1 -13   1   11.72    4.67
   1 -13   2    2.22    3.16
   1 -13   3   75.39   10.94
   1 -13   4   78.69   11.59
   1 -13   5    9.60    4.92
   1 -13   5  -11.37    9.58
   1 -13   6    3.42    3.45
   1 -13   6   18.22   12.29
   1 -13   7    1.08    2.54
   1 -13   7   -7.19    7.10
   1 -13   8    6.56    3.51
   1 -13   8    7.31   11.15
   1 -13   9   -0.34    2.17
   1 -13   9    2.85    7.72
   1 -13  10   16.05   11.98
   1 -13  11   10.32   10.48
   1 -12 -15    3.38    3.47
   1 -12 -14    6.08    4.46
   1 -12 -13    3.72    3.77
   1 -12 -12   22.75    7.48
   1 -12 -12   30.23    7.57
   1 -12 -11   20.60    5.58
   1 -12 -10   32.32    7.25
   1 -12  -9    8.42    3.58
   1 -12  -8    1.25    2.49
   1 -12  -7    4.67    3.71
   1 -12  -6   33.17    7.29
   1 -12  -5   52.37    8.99
   1 -12  -4    7.19    4.82
   1 -12  -3   42.64    8.53
   1 -12  -2   39.86    8.25
   1 -12  -1   44.96    8.76
   1 -12   0   33.64    6.90
   1 -12   1   11.67    5.09
   1 -12   2   89.17   11.22
   1 -12   2   53.70   17.11
   1 -12   3   10.39    4.59
   1 -12   3   -3.30    7.14
   1 -12   4   21.47    5.98
   1 -12   4    1.15    5.51
   1 -12   5    3.50    3.44
   1 -12   5   10.22    9.75
   1 -12   6    3.14    2.47
   1 -12   6   -2.70    6.28
   1 -12   7   14.43    5.10
   1 -12   7   28.04   14.75
   1 -12   8    7.44    3.87
   1 -12   8   -3.16   10.57
   1 -12   9   16.21    5.06
   1 -12   9    8.03    9.59
   1 -12  10   30.88   20.39
   1 -12  11   27.04   18.12
   1 -12  12   -2.80   11.64
   1 -11 -16    2.66    3.08
   1 -11 -15    5.64    2.91
   1 -11 -14    0.97    3.80
   1 -11 -13   -1.79    2.53
   1 -11 -12    1.95    1.57
   1 -11 -12    4.55    2.90
   1 -11 -11   17.91    6.03
   1 -11 -11   18.67    5.95
   1 -11 -10   -2.42    2.32
   1 -11 -10    0.07    2.34
   1 -11  -9   11.32    3.96
   1 -11  -8   -0.34    1.79
   1 -11  -7   14.38    4.98
   1 -11  -6  140.73   14.17
   1 -11  -5   17.06    5.15
   1 -11  -4    4.03    2.95
   1 -11  -3    0.04    2.12
   1 -11  -2    3.07    2.50
   1 -11  -1   78.16   10.48
   1 -11   0   10.27    4.16
   1 -11   0    9.54    6.83
   1 -11   1   13.22    4.39
   1 -11   1    5.41    6.38
   1 -11   2  125.07   22.86
   1 -11   2  179.53   15.65
   1 -11   3   45.67    7.68
   1 -11   3   30.76   11.88
   1 -11   4   52.62    8.46
   1 -11   4   27.68   12.83
   1 -11   5   10.52    3.89
   1 -11   5   18.28    9.83
   1 -11   6   23.09    5.51
   1 -11   6    4.99    5.82
   1 -11   7    5.21    3.09
   1 -11   7    2.85    5.60
   1 -11   8   17.06    5.16
   1 -11   8    0.03    5.27
   1 -11   9   33.58    7.27
   1 -11   9  -14.14   15.52
   1 -11  10    3.08    2.11
   1 -11  10    6.50   11.43
   1 -11  11   27.00   15.70
   1 -11  12    8.02    8.38
   1 -11  13   -0.03    7.38
   1 -10 -17   12.15    6.31
   1 -10 -16    2.52    3.61
   1 -10 -15    5.49    3.21
   1 -10 -14   -2.33    2.04
   1 -10 -13   27.55    8.23
   1 -10 -12   -0.20    2.02
   1 -10 -12    9.09    4.24
   1 -10 -11   14.25    4.47
   1 -10 -11   12.35    4.69
   1 -10 -10   68.17    9.31
   1 -10 -10   64.34   11.27
   1 -10  -9   68.46    9.28
   1 -10  -9   71.86   11.84
   1 -10  -8   70.43    9.55
  -1  10   7    1.99    2.67
   1 -10  -7    0.18    2.09
  -1  10   6    6.43    3.31
   1 -10  -6    9.69    4.44
  -1  10   5   -0.78    2.10
   1 -10  -5    3.29    2.92
   1 -10  -4   65.77    9.51
   1 -10  -3  287.03   18.99
   1 -10  -3  174.25   16.67
   1 -10  -2   97.43   11.32
   1 -10  -2   31.45    8.57
   1 -10  -1  117.53   12.00
   1 -10  -1   72.69   13.98
   1 -10   0  167.79   14.27
   1 -10   0  101.12   17.14
   1 -10   1   10.22    6.51
  -1  10  -1   16.79    2.93
   1 -10   2   58.72    8.87
   1 -10   2   37.40   10.82
   1 -10   3    2.30    3.11
   1 -10   3   -6.41    6.08
   1 -10   4   11.49    4.38
   1 -10   4   10.14   11.27
   1 -10   5   17.84    4.44
   1 -10   5   19.43   12.44
   1 -10   6    1.74    2.45
   1 -10   6    9.95   12.29
   1 -10   7   45.83    7.70
   1 -10   7   21.41   11.90
   1 -10   8    0.31    1.55
   1 -10   8   -7.82    9.65
   1 -10   9   22.54    5.53
   1 -10   9   -1.34    9.91
   1 -10  10   41.35    7.32
   1 -10  10   29.05   16.40
   1 -10  11   -6.20    7.15
   1 -10  12    8.76    9.01
   1 -10  13   -0.16    8.94
   1 -10  14    4.70   11.37
   1  -9 -17    4.82    4.70
   1  -9 -16    1.60    3.86
   1  -9 -15   -0.02    2.37
   1  -9 -14    2.75    2.04
   1  -9 -13    2.24    2.04
   1  -9 -12    5.08    2.28
   1  -9 -12    3.19    3.21
   1  -9 -11    5.19    2.74
   1  -9 -11    4.74    2.36
   1  -9 -10   -1.64    2.42
   1  -9 -10    0.62    2.74
   1  -9  -9   -3.40    3.40
   1  -9  -9    0.23    1.99
   1  -9  -8    7.91    3.67
   1  -9  -8    2.02    2.02
  -1   9   8    0.27    3.10
  -1   9   7    1.97    3.63
   1  -9  -7   -3.23    2.16
   1  -9  -7    2.56    1.69
  -1   9   6    4.73    3.61
   1  -9  -6   10.87    3.94
  -1   9   5   30.22    6.83
   1  -9  -5   40.55    7.16
  -1   9   4  140.61   12.77
   1  -9  -4  164.93   13.70
  -1   9   3   17.39    3.99
   1  -9  -3   11.12    3.81
  -1   9   2  289.73   14.19
   1  -9  -2  245.89   23.06
  -1   9   1  171.06   10.04
   1  -9  -1  169.55   20.26
  -1   9   0   51.70    5.23
   1  -9   0   39.30    8.17
   1  -9   0   70.26    9.20
   1  -9   0   45.84   11.93
   1  -9   1   73.82   10.08
   1  -9   1  104.15   10.76
   1  -9   1   83.66   17.40
  -1   9  -1  103.40    7.67
   1  -9   2   13.04    3.88
   1  -9   2   24.19    5.24
  -1   9  -2   20.13    3.52
   1  -9   2   12.29    7.17
  -1   9  -3   18.30    3.37
   1  -9   3   24.82    5.21
   1  -9   3   16.72    9.47
   1  -9   4  127.36   11.96
   1  -9   4   80.08   19.47
   1  -9   5   30.13    5.94
   1  -9   5   21.66   10.50
   1  -9   6  116.89   11.58
   1  -9   6   80.71   20.64
   1  -9   7   75.49    9.08
   1  -9   7   69.40   20.15
   1  -9   8   47.41    7.06
   1  -9   8   36.07   19.37
   1  -9   9   -2.65    2.70
   1  -9   9    4.99    5.52
   1  -9  10   -3.86    2.45
   1  -9  10   -3.50    8.88
   1  -9  11   -8.45   12.35
   1  -9  12  -11.94   12.40
   1  -9  13   16.53   14.63
   1  -9  14    4.21    8.45
   1  -9  15  -12.39   12.59
   1  -8 -18    0.41    2.50
   1  -8 -17   -2.67    3.17
   1  -8 -16    2.09    1.89
   1  -8 -15   16.49    6.23
   1  -8 -14    9.23    4.67
   1  -8 -13    0.32    1.88
   1  -8 -12    2.17    1.84
   1  -8 -12    3.27    2.38
   1  -8 -11   17.94    5.34
   1  -8 -11   24.08    5.33
   1  -8 -10  105.14   13.86
   1  -8 -10  125.38   11.22
   1  -8  -9    7.46    3.36
   1  -8  -9    9.33    3.12
   1  -8  -8    3.85    3.28
   1  -8  -8    3.19    1.90
   1  -8  -7   -1.26    1.76
  -1   8   7    2.43    3.32
   1  -8  -7    3.54    2.25
  -1   8   6    1.52    3.67
   1  -8  -6    0.37    2.08
   1  -8  -6    0.40    1.93
   1  -8  -6    0.20    0.96
  -1   8   5   26.11    7.09
   1  -8  -5   45.64    6.97
   1  -8  -5   32.58    4.60
  -1   8   4  130.83   13.63
   1  -8  -4  139.06    8.98
   1  -8  -4  170.62   13.13
  -1   8   3    3.15    2.10
   1  -8  -3    8.44    4.59
  -1   8   2  271.88   15.08
   1  -8  -2  303.85   17.51
   1  -8  -2  253.47   23.21
  -1   8   1  283.26   13.66
   1  -8  -1  242.11   25.07
   1  -8   0    8.74    3.79
  -1   8   0   10.95    2.59
   1  -8   0   17.98    4.76
   1  -8   0   18.42    8.15
  -1   8  -1    0.34    0.88
   1  -8   1    0.36    1.35
   1  -8   1   -1.16    2.15
   1  -8   1   -2.49    3.95
   1  -8   2  161.03   13.24
   1  -8   2  163.97   25.20
  -1   8  -2  204.20   11.36
   1  -8   3   54.50    7.51
  -1   8  -3   46.69    5.71
   1  -8   3   37.61   12.56
  -1   8  -4    3.22    1.64
   1  -8   4    2.21    1.69
   1  -8   4   -4.03    9.91
   1  -8   5    2.34    2.04
   1  -8   5   -4.03    6.27
   1  -8   6   61.53    7.63
   1  -8   6   45.40   14.90
   1  -8   7   -2.59    2.62
   1  -8   7   -8.29    6.02
   1  -8   8   27.37    5.20
   1  -8   8   23.56   12.67
   1  -8   9   77.68    8.76
   1  -8   9   63.96   20.54
   1  -8  10   13.92    4.00
   1  -8  10    2.67    9.44
   1  -8  11   -1.91    2.64
   1  -8  11   -7.66   10.75
   1  -8  12   79.48   26.64
   1  -8  13   13.96   11.70
   1  -8  14   23.93   18.46
   1  -8  15    8.45    6.47
   1  -8  16   -1.33   10.91
   1  -7 -18   -0.11    2.82
   1  -7 -17   17.15    6.17
   1  -7 -16    0.78    1.99
   1  -7 -15    2.24    2.89
   1  -7 -14    0.61    2.37
   1  -7 -13   17.48    6.23
   1  -7 -12   41.44    9.20
   1  -7 -12   53.20    6.78
   1  -7 -11   53.60   10.03
   1  -7 -11   52.53    6.78
   1  -7 -10   32.66    7.52
   1  -7 -10   36.44    5.87
   1  -7  -9    7.79    4.10
   1  -7  -9    5.05    2.62
   1  -7  -8   13.90    4.78
   1  -7  -8   10.02    3.15
   1  -7  -8    6.33    2.85
   1  -7  -7   10.24    3.58
   1  -7  -7   12.45    4.01
   1  -7  -7    5.48    2.75
  -1   7   6   38.50   10.86
   1  -7  -6   42.16    7.55
   1  -7  -6   47.80    6.52
   1  -7  -6   36.67    6.24
  -1   7   5  172.18   20.08
   1  -7  -5  205.05   12.81
   1  -7  -5  202.38   13.75
   1  -7  -5  243.31   17.33
  -1   7   4    2.16    2.21
   1  -7  -4    0.59    2.27
   1  -7  -4    6.57    2.12
  -1   7   3    7.93    3.22
   1  -7  -3   12.03    3.60
  -1   7   2   43.02    6.20
   1  -7  -2   52.05    6.74
  -1   7   1   46.54    5.73
   1  -7  -1   50.29    6.71
   1  -7   0   27.14    6.12
  -1   7   0   29.43    4.32
   1  -7   0   38.62    6.10
   1  -7   1    0.35    0.94
  -1   7  -1    0.83    1.06
   1  -7   1   -0.07    1.82
  -1   7  -2  144.81    9.56
   1  -7   2  121.12   10.93
   1  -7   2  142.72   11.38
   1  -7   2  127.96   21.30
   1  -7   3  455.56   21.84
   1  -7   3  565.20   46.04
   1  -7   3  566.11   23.00
  -1   7  -3  553.29   20.16
   1  -7   4   39.78    5.67
  -1   7  -4   43.53    5.79
   1  -7   4   45.07   13.41
   1  -7   5  175.97   28.13
   1  -7   5  226.47   14.05
   1  -7   6   -0.88    1.60
   1  -7   6   -0.24    5.46
   1  -7   7   24.92    4.77
   1  -7   7   -1.37    7.82
   1  -7   8   -0.43    1.61
   1  -7   8   -3.39    8.96
   1  -7   9   55.17    6.82
   1  -7   9   36.54   17.11
   1  -7  10   17.08    3.82
   1  -7  10   22.09   14.27
   1  -7  11   13.45    3.63
   1  -7  11    9.88   12.08
   1  -7  12   33.32   16.62
   1  -7  13   -4.68    7.89
   1  -7  14    4.38    6.34
   1  -7  15    0.04    6.07
   1  -7  16  -15.90   18.24
   1  -6 -19   -0.98    3.01
   1  -6 -18    9.11    6.29
   1  -6 -17   -1.84    4.03
   1  -6 -16   22.62    7.17
   1  -6 -15    4.16    3.94
   1  -6 -14   20.08    7.16
   1  -6 -13   12.95    5.23
   1  -6 -12    6.87    3.16
  -1   6  12    9.70    3.33
   1  -6 -12   12.68    3.22
   1  -6 -11   -0.16    2.49
   1  -6 -11    0.50    1.82
  -1   6  11    1.64    2.35
   1  -6 -10    5.03    3.53
   1  -6 -10    5.15    2.24
  -1   6  10    0.87    1.78
   1  -6  -9  266.88   20.57
  -1   6   9  246.95   14.87
   1  -6  -9  299.63   15.51
   1  -6  -8  255.96   19.01
   1  -6  -8  260.96   14.36
   1  -6  -7    1.58    1.55
   1  -6  -7   -5.30    2.29
   1  -6  -7    0.72    2.76
   1  -6  -6  122.09   13.13
   1  -6  -6  136.54   10.37
   1  -6  -6  143.58   13.19
   1  -6  -5  204.48   12.72
   1  -6  -5  189.99   13.63
   1  -6  -5  206.94   15.32
  -1   6   4  322.01   25.55
   1  -6  -4  364.42   15.89
   1  -6  -4  386.84   17.90
   1  -6  -4  412.30   20.77
  -1   6   3  180.44   16.29
   1  -6  -3  212.04   13.11
  -1   6   2    4.00    2.39
   1  -6  -2    6.76    3.52
  -1   6   1    1.11    1.31
   1  -6  -1    2.77    2.85
   1  -6  -1    2.86    2.79
  -1   6   0  253.12   12.88
   1  -6   0  228.40   16.83
   1  -6   0  271.87   14.77
  -1   6  -1  382.99   15.55
   1  -6   1  318.57   17.79
   1  -6   1  395.92   18.22
   1  -6   2  148.87   11.63
  -1   6  -2  180.57   10.60
   1  -6   2  161.46   22.42
   1  -6   2  192.81   12.34
   1  -6   3  157.44   11.70
   1  -6   3  186.84   25.72
   1  -6   3  199.37   12.44
  -1   6  -3  192.07   11.42
   1  -6   4  157.72   25.18
   1  -6   4  181.91   11.79
  -1   6  -4  172.17   11.25
   1  -6   5  131.03   10.02
   1  -6   5  130.93   23.99
  -1   6  -5  135.63   10.86
   1  -6   6   46.63    5.94
   1  -6   6   48.07   14.58
  -1   6  -7   11.79    3.43
   1  -6   7   11.44    2.85
   1  -6   7    0.02    7.24
  -1   6  -8   16.10    3.36
   1  -6   8   15.46    3.73
   1  -6   8    5.33    6.18
   1  -6   9   54.40    6.32
   1  -6   9   24.90   14.97
   1  -6  10   33.13    4.97
   1  -6  10   40.71   16.63
   1  -6  11   10.05    2.54
   1  -6  11    3.21    6.42
   1  -6  12   -2.14    7.80
   1  -6  13    7.62   13.24
   1  -6  14   25.83   13.39
   1  -6  15   15.43   17.55
   1  -6  16    6.80    8.73
   1  -6  17   15.61   14.02
   1  -5 -19    3.09    3.54
   1  -5 -18   20.54    8.06
   1  -5 -17    2.52    3.51
   1  -5 -16    2.00    3.81
   1  -5 -15   12.24    6.82
  -1   5  15    8.74    4.18
   1  -5 -14   -4.59    3.12
  -1   5  14   -0.98    2.83
   1  -5 -13   48.38   11.27
  -1   5  13   35.66    9.15
   1  -5 -12   -1.17    2.72
   1  -5 -12    2.92    1.34
   1  -5 -11    2.75    2.50
   1  -5 -11    2.03    1.57
  -1   5  11    1.35    2.62
   1  -5 -10   65.09   11.15
   1  -5 -10   80.61    7.10
  -1   5  10   57.39    9.16
   1  -5  -9    2.36    2.18
  -1   5   9    3.14    2.86
   1  -5  -9    1.72    1.51
   1  -5  -8    1.48    2.04
  -1   5   8   -1.06    2.04
   1  -5  -8   -0.09    1.50
   1  -5  -8   -1.24    4.09
   1  -5  -7  406.27   22.76
   1  -5  -7  418.97   16.94
  -1   5   7  379.99   17.41
   1  -5  -7  329.57   26.44
   1  -5  -6   29.96    6.00
   1  -5  -6   25.40    4.05
   1  -5  -6   20.26    5.87
   1  -5  -5  955.54   27.70
   1  -5  -5  867.23   33.53
   1  -5  -5  991.89   32.97
   1  -5  -4   46.27    5.79
   1  -5  -4   39.08    5.55
  -1   5   4   31.01    9.08
   1  -5  -4   51.02    7.16
  -1   5   3  496.22   29.30
   1  -5  -3  550.95   18.16
   1  -5  -3  571.10   20.81
   1  -5  -3  574.05   22.56
  -1   5   2   10.79    3.86
   1  -5  -2   15.71    5.73
  -1   5   1  508.27   21.24
   1  -5  -1  466.22   26.85
   1  -5  -1  552.40   20.39
   1  -5   0  249.32   16.44
  -1   5   0  261.07   13.36
   1  -5   0  291.06   14.77
  -1   5  -1  383.56   15.71
   1  -5   1  328.74   17.02
   1  -5   1  423.77   17.52
  -1   5  -2   26.78    4.19
   1  -5   2   23.91    4.37
   1  -5   2   30.67    5.43
  -1   5  -3  139.19    9.56
   1  -5   3  119.96    9.71
   1  -5   3  155.40   22.93
   1  -5   3  144.90   10.18
  -1   5  -4    0.57    0.92
   1  -5   4    0.30    1.45
   1  -5   5  687.65   52.21
   1  -5   5  751.43   23.72
  -1   5  -5  689.43   25.14
  -1   5  -6  750.78   26.69
   1  -5   6  804.92   24.37
   1  -5   6  781.63   58.24
  -1   5  -6  803.11   28.15
  -1   5  -7   14.48    3.34
   1  -5   7   10.69    2.52
   1  -5   7   18.01   10.58
  -1   5  -8   78.46    7.03
   1  -5   8   75.18    7.02
   1  -5   8   57.23   16.02
  -1   5  -9   -1.25    0.97
   1  -5   9    2.35    1.24
   1  -5   9    4.12    8.72
   1  -5  10    4.42    2.05
   1  -5  10    2.83    7.00
   1  -5  11   13.48    2.78
   1  -5  11    7.40    5.72
   1  -5  12   13.14    9.84
   1  -5  13   14.55    7.59
   1  -5  14   22.57   13.15
   1  -5  15   13.65   15.04
   1  -5  16  -16.46   15.30
   1  -5  17    5.01   11.85
   1  -5  18   25.58   17.00
   1  -4 -19    7.17    4.17
   1  -4 -18    4.68    4.61
   1  -4 -17    5.33    4.72
   1  -4 -16   34.95    9.98
  -1   4  16   50.93   13.24
   1  -4 -15    5.34    3.56
  -1   4  15    6.59    6.71
   1  -4 -14   14.53    6.50
  -1   4  14    5.33    5.28
   1  -4 -13   -0.81    3.52
  -1   4  13   12.88    6.49
   1  -4 -12   14.17    4.97
   1  -4 -12   31.47    3.80
  -1   4  12   19.56    6.69
   1  -4 -11   64.48   11.14
   1  -4 -11   71.84    5.72
  -1   4  11   63.40   11.60
   1  -4 -10  121.75   14.74
  -1   4  10  137.94   16.12
   1  -4 -10  152.65    8.83
   1  -4  -9   -0.24    2.78
   1  -4  -9    1.60    1.39
  -1   4   9   -1.92    2.55
   1  -4  -8    7.40    3.85
   1  -4  -8    2.10    1.16
  -1   4   8    3.23    1.84
   1  -4  -7   56.75    9.16
   1  -4  -7   66.60    6.23
  -1   4   7   57.32    7.80
   1  -4  -7   47.99   11.13
  -1   4   6  223.01   13.74
   1  -4  -6  233.06   11.69
   1  -4  -6  192.12   19.40
   1  -4  -6  217.50   15.80
   1  -4  -5  145.17    9.39
   1  -4  -5  135.62   14.08
   1  -4  -5  142.38   11.61
   1  -4  -4   59.88    7.22
   1  -4  -4   58.30    6.10
   1  -4  -4   63.48    7.06
   1  -4  -3   60.03    5.99
   1  -4  -3   65.41    6.29
  -1   4   3   50.83    9.58
   1  -4  -3   75.20    7.45
  -1   4   3   71.58    7.93
  -1   4   2  597.97   28.94
   1  -4  -2  624.43   21.15
  -1   4   2  658.80   22.34
  -1   4   1  391.14   19.08
   1  -4  -1  347.88   22.26
  -1   4   1  426.54   16.94
   1  -4   0   26.69    4.77
  -1   4   0   26.00    4.14
  -1   4  -1  202.30   11.00
   1  -4   1  188.63   12.08
   1  -4   2  135.64    9.59
  -1   4  -2  144.45    9.21
   1  -4   3    9.94    2.77
  -1   4  -3   10.44    2.69
   1  -4   3    9.50    2.50
   1  -4   4  391.96   37.20
   1  -4   4  381.70   15.42
  -1   4  -4  389.55   16.85
  -1   4  -5   -1.00    1.68
  -1   4  -5   -1.38    0.99
   1  -4   5    0.76    1.46
   1  -4   5    3.12    5.36
  -1   4  -6   13.56    3.53
  -1   4  -6   10.99    2.70
   1  -4   6   13.91    3.38
   1  -4   6   11.76    9.06
  -1   4  -7   45.45    5.39
   1  -4   7   44.69    4.97
   1  -4   7   47.75   15.36
  -1   4  -8    4.68    1.86
   1  -4   8    4.20    1.93
   1  -4   9   30.10    4.01
   1  -4   9   34.59   14.21
   1  -4  10   64.49    5.76
   1  -4  10   35.80   15.22
   1  -4  11   50.66    4.72
   1  -4  11   29.24   13.12
   1  -4  12   33.30   15.27
   1  -4  13    3.20    8.09
   1  -4  14   10.16   10.82
   1  -4  15  -16.10   12.22
   1  -4  16   21.00   13.86
   1  -4  17   -9.13   10.02
   1  -4  18   -1.86   11.89
   1  -4  19  -11.82   11.83
   1  -3 -19   10.07    6.19
   1  -3 -18    3.51    4.16
  -1   3  18    5.45    7.12
   1  -3 -17    4.66    3.63
  -1   3  17    3.15    7.11
  -1   3  16    6.56    4.98
  -1   3  15   -1.70    5.26
  -1   3  14   24.83   11.02
  -1   3  13   17.87    8.69
  -1   3  12    5.77    5.93
   1  -3 -11   41.61    3.60
  -1   3  11   32.33   10.09
  -1   3  10  181.91   20.44
   1  -3 -10  200.33    8.83
  -1   3   9   83.22   13.00
   1  -3  -9   89.89    5.98
   1  -3  -8    8.66    4.02
   1  -3  -8   10.40    2.04
  -1   3   8    9.02    3.70
   1  -3  -7   82.58   10.66
  -1   3   7   90.67   10.89
   1  -3  -7   96.53    6.71
  -1   3   7   92.56    7.05
   1  -3  -6    4.16    2.77
  -1   3   6    9.98    4.31
   1  -3  -6    5.05    2.03
   1  -3  -6    3.56    4.02
   1  -3  -5   30.63    6.15
  -1   3   5   23.13    4.74
   1  -3  -5   23.90    6.53
   1  -3  -4   18.55    4.00
  -1   3   4   12.71    2.78
   1  -3  -4   15.69    4.42
   1  -3  -3   37.77    5.20
  -1   3   3   34.34    5.26
   1  -3  -3   34.58    4.57
   1  -3  -2  137.03    8.73
  -1   3   2  132.23    8.73
  -1   3   2  128.24   13.73
   1  -3  -1   42.04    7.33
  -1   3   1   54.50    5.12
  -1   3   1   50.00    7.00
  -1   3   0  514.89   19.79
   1  -3   0  491.72   21.21
   1  -3   1 1361.22   34.43
  -1   3  -1 1409.38   32.46
  -1   3  -2  737.99   21.67
   1  -3   2  680.11   21.91
  -1   3  -3    7.19    1.97
   1  -3   3    6.01    2.04
   1  -3   4  405.81   17.47
  -1   3  -4  439.68   17.55
  -1   3  -5   21.34    3.69
  -1   3  -5   21.67    3.90
   1  -3   5   37.97   12.75
  -1   3  -6   71.55    6.60
   1  -3   6   71.10    5.87
  -1   3  -6   71.45    7.81
   1  -3   6   70.22   18.16
  -1   3  -7   46.04    5.81
   1  -3   7   37.34    4.26
   1  -3   7   28.17   12.15
   1  -3   8   33.31    3.91
   1  -3   8   41.77   15.92
   1  -3   9    5.57    1.54
   1  -3   9   10.25    5.74
   1  -3  10    0.70    1.03
   1  -3  10   12.19   10.32
   1  -3  11   41.91    3.62
   1  -3  11   30.91   15.67
   1  -3  12   11.22    3.54
   1  -3  12   11.93    8.83
   1  -3  13   37.00    6.52
   1  -3  13   35.60   15.59
   1  -3  14   33.03   16.57
   1  -3  15   16.04   12.86
   1  -3  16   21.30   13.06
   1  -3  17   -7.90   10.29
   1  -3  18    3.87   10.34
   1  -3  19  -20.43   15.66
  -1   2  20    4.56    5.16
  -1   2  19  -12.73    8.85
  -1   2  18   -1.65    5.13
  -1   2  17   -1.91    4.81
  -1   2  16    6.80    8.30
  -1   2  15   43.88   14.23
  -1   2  14   58.40   15.36
  -1   2  13    2.58    6.31
  -1   2  12    0.71    3.33
   1  -2 -11   25.20    2.11
  -1   2  11   23.61    8.83
   1  -2 -10   40.48    3.01
  -1   2  10   40.85   11.17
   1  -2  -9   10.39    1.80
  -1   2   9    5.34    4.57
   1  -2  -8    2.20    1.01
  -1   2   8    1.67    3.18
  -1   2   8    0.61    0.56
  -1   2   7   72.21    6.04
  -1   2   7   75.93   11.63
  -1   2   6  449.94   25.76
   1  -2  -6  444.64   32.34
  -1   2   6  463.15   15.50
  -1   2   5  245.11   17.11
   1  -2  -5  266.33   22.37
  -1   2   5  260.28   11.00
  -1   2   4  209.10   13.85
   1  -2  -4  227.65   17.56
  -1   2   3  623.72   20.89
   1  -2  -3  632.74   24.59
   1  -2  -3  635.88   20.97
   1  -2  -2   95.22    7.40
  -1   2   2   71.24    6.10
   1  -2  -2   78.76    5.75
  -1   2   1 9758.54  128.41
   1  -2  -1 9933.20  127.31
  -1   2   1 9999.00  152.71
   1  -2  -1 9536.32  158.29
   1  -2   0 3067.53   60.59
  -1   2   0 3053.01   57.89
   1  -2   1  121.82    8.63
  -1   2  -1  123.39    8.22
  -1   2  -2 1189.04   28.00
   1  -2   2 1143.64   28.26
  -1   2  -3  264.82   12.49
   1  -2   3  253.78   12.62
  -1   2  -4  687.25   21.95
   1  -2   4  719.02   23.15
  -1   2  -4  704.70   22.72
  -1   2  -5  140.62    9.03
  -1   2  -5  154.21   10.64
  -1   2  -6  382.43   16.13
   1  -2   6  283.50   14.70
   1  -2   6  320.68   35.11
  -1   2  -6  320.76   16.59
   1  -2   7   67.83    7.30
  -1   2  -7   73.45    6.34
   1  -2   7   59.44   17.75
   1  -2   8   17.55    3.67
   1  -2   8   21.35    2.69
   1  -2   8   16.19   10.83
   1  -2   9   -0.72    1.49
   1  -2   9    0.93    0.72
   1  -2   9   -1.01    5.20
   1  -2  10    0.79    2.00
   1  -2  10    0.73    0.54
   1  -2  10   -2.68    8.09
   1  -2  11    6.30    2.90
   1  -2  11    5.27    1.04
   1  -2  11    4.97    5.05
   1  -2  12    0.73    1.60
   1  -2  12    4.15    6.29
   1  -2  13   10.41    3.79
   1  -2  13   -5.30    9.50
   1  -2  14    2.45    1.79
   1  -2  14   -5.58    9.14
   1  -2  15    1.60    6.95
   1  -2  16    7.21    9.25
   1  -2  17   -6.31   10.29
   1  -2  18    3.38    5.37
   1  -2  19   17.44   16.10
   1  -2  20   -8.81   13.09
  -1   1  20    6.65    7.40
  -1   1  19   -1.64    5.07
  -1   1  18   -0.90    9.86
  -1   1  17   -9.90   10.12
  -1   1  16   -3.48    5.39
  -1   1  15   16.47    8.87
  -1   1  14   20.96   11.07
  -1   1  13   75.51   18.37
  -1   1  12   49.07   14.01
  -1   1  11  105.87   19.29
  -1   1  10   -3.12    5.92
   1  -1  -9   38.46    2.60
  -1   1   9   32.98   10.18
  -1   1   8    1.31    5.18
  -1   1   7   12.24    6.49
  -1   1   7   14.10    2.68
  -1   1   6  109.11   14.95
  -1   1   6   92.27    6.54
  -1   1   5  126.34   13.47
   1  -1  -5  113.85   15.97
  -1   1   5  109.18    6.89
  -1   1   4   62.40    9.05
   1  -1  -4   55.10    9.58
  -1   1   4   57.79    4.74
  -1   1   3  888.96   28.74
   1  -1  -3  946.13   34.32
  -1   1   3  882.89   20.14
  -1   1   2   88.47    7.50
   1  -1  -2   88.55    8.16
   1  -1  -1  781.58   32.71
  -1   1   1  856.37   32.07
   1  -1  -1  859.30   22.14
   1  -1  -1  797.10   16.35
   1  -1   0 1524.52   37.93
  -1   1   0 1587.10   36.66
  -1   1  -1   70.05    6.03
   1  -1   1   71.93    6.41
  -1   1  -2    3.63    1.58
   1  -1   2    5.44    1.95
  -1   1  -2    4.29    1.75
   1  -1   3    4.59    2.33
  -1   1  -3    4.57    2.08
   1  -1   3    2.42    1.18
  -1   1  -3    4.81    1.78
   1  -1   4    0.53    1.35
  -1   1  -4    2.92    1.53
   1  -1   4    3.31    1.55
  -1   1  -4    2.28    1.30
   1  -1   5  117.32    8.42
  -1   1  -5  137.65    8.79
  -1   1  -5  128.37    9.15
   1  -1   6  270.59   13.54
   1  -1   6  273.18   29.47
  -1   1  -6  281.68   14.99
   1  -1   7   45.11    5.75
   1  -1   7   45.69   15.09
   1  -1   8    0.25    1.41
   1  -1   8   -2.67    5.32
   1  -1   9    0.61    1.18
   1  -1   9  -16.65   13.25
   1  -1  10   22.23    4.79
   1  -1  10   18.76    1.59
   1  -1  10    6.98    5.72
   1  -1  11   34.91    6.09
   1  -1  11   16.32    9.68
   1  -1  12   25.59    5.35
   1  -1  12   25.24   10.63
   1  -1  13  105.34   11.51
   1  -1  13   93.76   25.42
  -1   1 -13  100.15    7.69
   1  -1  14   14.05    4.25
   1  -1  14   11.80   10.53
   1  -1  15    4.07    3.07
   1  -1  15    1.51    7.60
   1  -1  16  -11.68   13.95
   1  -1  17   -1.78   11.44
   1  -1  18    5.45   10.70
   1  -1  19   -3.25    9.19
   1  -1  20   11.75   11.58
  -1   0  20    6.95    4.99
  -1   0  19   12.39   10.36
  -1   0  18   -5.00    8.00
  -1   0  17   12.61    8.28
  -1   0  16   24.20   13.39
  -1   0  15   -7.57    6.27
   1   0 -14   31.95    5.26
  -1   0  14   39.47   15.25
   1   0 -13   23.05    4.20
  -1   0  13   34.17   11.93
   1   0 -12    2.06    1.40
  -1   0  12    7.89    8.14
  -1   0  11  153.96   24.80
   1   0 -11  183.16   11.40
   1   0 -10   14.18    3.02
  -1   0  10   13.90    7.65
   1   0  -9   66.84    6.34
  -1   0   9   61.77   14.13
   1   0  -8   37.87    2.43
   1   0  -8   38.08    4.57
  -1   0   8   38.72   10.69
   1   0  -7    2.25    1.46
  -1   0   7    4.95    6.95
  -1   0   6  101.52   15.62
   1   0  -6   94.99    6.80
  -1   0   5   93.22   14.26
  -1   0   5   86.65    6.29
   1   0  -5   85.97    6.08
  -1   0   4 1215.21   45.06
   1   0  -4 1225.88   50.45
  -1   0   4 1140.93   25.02
   1   0  -4 1140.35   24.64
  -1   0   3    4.55    1.47
  -1   0   3    2.06    3.03
   1   0  -3    5.65    1.79
   1   0  -3    7.49    4.03
  -1   0   2    6.03    3.11
  -1   0   2    2.87    1.03
   1   0  -2    2.01    2.22
   1   0  -2    3.06    1.19
   1   0  -1    2.29    1.94
  -1   0   1    3.01    0.87
   1   0   2    7.54    2.30
  -1   0  -2    4.75    1.61
  -1   0  -2    6.07    1.82
   1   0   2    5.14    1.50
  -1   0  -3 1126.84   26.10
   1   0   3 1120.05   25.98
   1   0   3 1111.39   26.50
  -1   0  -3 1115.54   25.84
   1   0   4 7150.53  101.82
  -1   0  -4 6760.69   98.91
   1   0   4 6956.69  102.68
  -1   0  -4 7072.38  101.62
   1   0   5  369.04   15.35
   1   0   5  342.56   15.47
  -1   0  -5  337.62   14.84
   1   0   6  244.42   13.39
  -1   0  -6  214.80   12.73
   1   0   7    6.18    2.73
   1   0   7   -0.76    5.52
   1   0   8  133.93   11.44
   1   0   8   84.52   17.91
   1   0   9  236.05    6.25
   1   0   9  247.78   30.82
   1   0  10  279.87   18.14
   1   0  10  175.26   28.13
   1   0  11   53.17    7.80
  -1   0 -11   49.08    4.28
   1   0  11   27.40   11.67
   1   0  12    7.98    3.24
  -1   0 -12   11.67    2.16
   1   0  12   12.56    8.84
   1   0  13   -5.13    3.95
  -1   0 -13    1.39    1.07
   1   0  13   -4.13    6.12
   1   0  14    4.99    2.83
   1   0  14   -0.25    6.62
   1   0  15    2.63    1.91
   1   0  15    8.54   11.23
   1   0  16    1.76    1.74
   1   0  16   -3.67    6.80
   1   0  17   -3.31    7.20
   1   0  18   14.58   13.90
   1   0  19   21.94   14.89
   1   0  20   -3.64    4.88
   1   0  21  -27.23   15.69
  -1  -1  19   -3.65    5.06
  -1  -1  18   -5.53    5.27
  -1  -1  17   11.74    7.43
  -1  -1  16  -17.57   12.11
  -1  -1  15    8.80    7.81
   1   1 -14   32.47    5.32
  -1  -1  14   18.93    9.14
  -1  -1  13  104.00   22.20
   1   1 -13  111.85    9.77
   1   1 -12   18.94    3.90
  -1  -1  12   13.45    5.64
   1   1 -11   -1.17    1.45
  -1  -1  11   -0.48    6.12
  -1  -1  10   15.63    8.28
   1   1 -10    0.65    1.39
   1   1  -9  305.09    7.39
  -1  -1   9  337.02   35.67
   1   1  -9  334.93   15.41
  -1  -1   8  183.99   25.05
   1   1  -8  189.03    6.08
   1   1  -8  195.70   11.29
  -1  -1   7  322.71   30.81
   1   1  -7  292.83    8.35
   1   1  -7  321.77   13.94
  -1  -1   6  348.71   30.23
   1   1  -6  299.77    8.85
   1   1  -6  304.43   13.24
   1   1  -5   59.51    3.76
  -1  -1   5   59.36   11.90
   1   1  -5   62.95    5.61
  -1  -1   4  104.57   14.03
   1   1  -4   90.22    4.65
   1   1  -4  101.02   15.37
   1   1  -4  103.39    6.88
  -1  -1   3  424.06   26.01
   1   1  -3  470.33   29.45
   1   1  -3  410.33   13.46
   1   1  -2 2115.94   57.68
  -1  -1   2 2076.94   53.69
   1   1  -2 1967.78   35.50
  -1  -1   1  174.48    7.89
  -1  -1   1  189.79   11.85
   1   1  -1  174.75   12.70
   1   1  -1  165.80    7.29
  -1  -1   1  164.31    7.33
   1   1   0  401.11   18.29
   1   1   0  394.50   15.09
  -1  -1   0  380.62   10.66
   1   1   1 1715.80   32.14
   1   1   2  683.31   19.35
  -1  -1  -2  672.12   17.50
  -1  -1  -2  670.10   17.76
   1   1   2  756.77   19.86
   1   1   2  675.29   18.18
  -1  -1  -2  679.16   17.87
  -1  -1  -2  665.57   12.98
   1   1   2  689.77   13.12
  -1  -1  -3 3305.47   56.80
   1   1   3 3493.48   54.92
  -1  -1  -3 3421.20   53.44
   1   1   4 1404.02   31.43
   1   1   4 1415.16   31.63
  -1  -1  -4 1360.01   30.25
   1   1   5   54.63    5.83
   1   1   5   48.80    5.77
   1   1   5   44.63    3.09
  -1  -1  -5   50.92    5.52
   1   1   6    2.34    1.75
   1   1   6    2.53    0.79
   1   1   7   34.13    5.09
   1   1   7   28.94    2.53
   1   1   7   34.66   12.66
   1   1   8    0.74    1.27
   1   1   8    0.34    0.55
  -1  -1  -8    1.53    0.58
   1   1   8    2.66    6.61
   1   1   9  215.04   13.88
   1   1   9  165.78    5.54
   1   1   9  161.01   23.69
  -1  -1  -9  172.71    5.40
   1   1  10  112.75    4.05
   1   1  10   96.51   19.67
  -1  -1 -10  129.72    4.95
   1   1  11   59.17    8.13
   1   1  11   42.61   13.43
  -1  -1 -11   49.53    3.21
   1   1  12   16.03    4.26
   1   1  12   15.99   10.99
  -1  -1 -12   13.74    1.82
   1   1  13   19.47    5.61
   1   1  13   14.69    9.09
   1   1  14   95.39   12.25
   1   1  14   70.15   20.98
   1   1  15  144.12   16.95
   1   1  15   84.40   24.16
   1   1  16   76.75   12.21
   1   1  16   38.09   16.69
   1   1  17   10.39    5.02
   1   1  17    5.30   10.82
   1   1  18    1.42    9.00
   1   1  19   21.53   12.25
   1   1  20   -2.10   11.29
   1   1  21   -0.02    4.80
  -1  -2  19   13.61   10.30
  -1  -2  18    0.86    5.15
  -1  -2  17    0.13    5.98
  -1  -2  16    0.60    5.93
   1   2 -15    7.37    3.11
  -1  -2  15    5.06    7.75
  -1  -2  14   17.37   10.15
   1   2 -14   23.71    4.93
   1   2 -13    7.54    2.27
  -1  -2  13   13.50   11.07
  -1  -2  12   21.50    3.52
  -1  -2  12   16.63   10.24
   1   2 -12   25.02    4.75
   1   2 -11    8.22    2.99
  -1  -2  11   16.27   10.34
  -1  -2  10   -3.05    6.64
   1   2 -10    4.15    1.97
   1   2  -9  171.39    6.81
  -1  -2   9  170.80   27.85
   1   2  -9  181.03   12.13
   1   2  -8   16.82    2.11
   1   2  -8   15.23    3.39
  -1  -2   8   14.26    8.27
   1   2  -7    1.15    0.81
  -1  -2   7    2.94    4.66
   1   2  -7    0.15    0.98
   1   2  -6    1.79    0.99
  -1  -2   6   -4.95    7.34
   1   2  -6    1.22    1.40
   1   2  -5   17.44    2.43
  -1  -2   5   14.37    7.26
  -1  -2   4  388.52   30.32
   1   2  -4  339.26   10.62
  -1  -2   3  271.78    7.86
  -1  -2   3  334.62   24.90
   1   2  -3  277.93    9.47
   1   2  -3  316.39   26.24
  -1  -2   2   46.83    3.12
   1   2  -2   49.24    3.85
  -1  -2   2   42.75    3.52
  -1  -2   2   54.46    8.60
   1   2  -2   54.16    9.65
  -1  -2   1  359.73   10.06
   1   2  -1  341.75   10.72
  -1  -2   1  373.24   19.31
   1   2  -1  314.52   10.60
   1   2  -1  376.17   21.45
  -1  -2   1  318.34   10.60
  -1  -2   0    2.85    2.10
   1   2   0    2.03    1.22
   1   2   0    0.31    0.75
  -1  -2   0    2.47    1.86
  -1  -2   0    2.07    1.77
   1   2   0    0.50    1.45
  -1  -2  -1   65.51    4.79
   1   2   1   63.92    5.39
   1   2   1   70.54    5.84
   1   2   1   58.67    4.15
  -1  -2  -1   63.49    4.48
   1   2   1   60.96    4.76
   1   2   1   55.75    4.88
   1   2   2    1.39    0.95
  -1  -2  -2    2.32    1.07
  -1  -2  -2    0.74    1.18
   1   2   2   -0.14    0.90
   1   2   2    0.04    0.98
  -1  -2  -2    1.31    1.56
   1   2   3    0.68    0.68
  -1  -2  -3    1.39    0.87
  -1  -2  -3    1.63    1.44
   1   2   3    0.89    0.89
   1   2   3    0.66    1.05
  -1  -2  -3   -0.09    1.12
   1   2   3    1.83    0.73
   1   2   4    0.21    0.87
  -1  -2  -4    0.42    0.55
  -1  -2  -4    0.14    1.44
   1   2   4    0.83    1.03
   1   2   4    1.21    0.45
   1   2   5   91.34    7.35
  -1  -2  -5   78.24    8.61
   1   2   5   71.37    4.45
  -1  -2  -5   77.58    6.53
  -1  -2  -6  458.48   22.95
   1   2   6  452.58   12.26
   1   2   7 1101.58   21.45
   1   2   7 1112.22   54.66
   1   2   8    0.76    0.68
   1   2   8   -4.23    4.70
   1   2   9   84.53    4.64
   1   2   9   81.30   15.99
   1   2  10   13.58    1.87
   1   2  10    3.59    4.24
   1   2  11    1.87    0.76
   1   2  11    1.99    3.88
   1   2  12    8.71    3.37
   1   2  12   -0.19    5.33
   1   2  13   -1.11    1.92
   1   2  13   -4.99    8.31
   1   2  14   -2.49    1.93
   1   2  14    3.08    7.29
   1   2  15    3.00    3.42
   1   2  15   -7.36    5.51
   1   2  16   10.04    4.23
   1   2  16    1.28    5.82
   1   2  17   38.48    9.60
   1   2  17   19.21   12.84
   1   2  18    9.74    8.65
   1   2  19   38.36   16.25
  -1  -2 -20    9.35    6.02
   1   2  20   14.31   12.58
  -1  -3  18   -3.93    4.98
  -1  -3  17   41.40   20.71
  -1  -3  16   80.59   23.99
   1   3 -15   20.86    4.77
  -1  -3  15   10.29    8.46
   1   3 -14   11.64    3.58
  -1  -3  14    9.00    7.65
   1   3 -13   97.16   10.27
  -1  -3  13   77.57   22.82
   1   3 -12   60.50    7.98
  -1  -3  12   52.58   19.48
  -1  -3  11    2.20    0.85
   1   3 -11    2.80    1.95
  -1  -3  11    3.08    6.41
  -1  -3  10    8.37    1.52
   1   3 -10   14.10    3.63
  -1  -3  10   12.78   11.38
   1   3  -9   26.45    3.16
   1   3  -9   23.20    4.69
  -1  -3   9   32.63   13.05
  -1  -3   8  351.84   38.77
   1   3  -8  341.80   12.05
   1   3  -7    9.61    2.09
  -1  -3   7    4.81    5.57
  -1  -3   6   37.54    3.83
   1   3  -6   32.66    3.51
  -1  -3   6   44.67   12.75
  -1  -3   5  186.59   25.14
   1   3  -5  156.59    7.98
  -1  -3   5  153.85    7.84
  -1  -3   4  860.82   20.82
  -1  -3   4  962.80   50.45
   1   3  -4  845.51   20.68
  -1  -3   3 1165.90   25.34
   1   3  -3 1176.48   25.40
  -1  -3   3 1288.50   53.05
   1   3  -2   48.00    3.59
   1   3  -2   45.73    4.23
  -1  -3   2   42.69    4.08
   1   3  -2   43.08    9.35
  -1  -3   2   49.53    9.19
   1   3  -1    8.49    1.68
   1   3  -1   11.23    2.14
  -1  -3   1    8.11    1.75
  -1  -3   1    8.90    3.22
   1   3  -1    7.95    4.57
  -1  -3   0  226.89   11.68
  -1  -3   0  202.69    9.12
   1   3   0  231.27   15.92
  -1  -3   0  207.95   13.93
   1   3   0  197.08    8.91
   1   3   1  482.16   15.70
  -1  -3  -1  467.49   12.35
  -1  -3  -1  457.88   17.39
   1   3   1  442.76   13.79
   1   3   1  487.31   19.09
  -1  -3  -1  471.17   14.39
   1   3   1  495.40   17.65
   1   3   2  390.63   12.14
  -1  -3  -2  404.70   10.77
   1   3   2  440.02   17.59
  -1  -3  -2  418.86   16.13
   1   3   2  375.99   13.46
  -1  -3  -2  388.60   13.17
   1   3   2  361.94   12.42
   1   3   3  331.98   11.77
  -1  -3  -3  358.37   15.92
   1   3   3  364.54   17.12
  -1  -3  -3  315.13   11.89
   1   3   3  284.65   11.02
  -1  -3  -3  318.55   10.41
   1   3   4   23.46    3.30
  -1  -3  -4   21.23    4.10
   1   3   4   20.74    4.84
   1   3   4   15.50    2.35
  -1  -3  -4   15.67    2.86
  -1  -3  -4   18.31    2.66
   1   3   5   46.00    5.05
  -1  -3  -5   41.03    6.02
  -1  -3  -5   35.44    3.79
   1   3   5   33.01    3.52
   1   3   6  101.90    6.31
  -1  -3  -6  121.96    7.34
  -1  -3  -7   17.22    5.89
   1   3   7   10.20    2.21
  -1  -3  -7   16.05    2.80
   1   3   7   14.00    6.36
  -1  -3  -8  596.39   30.29
   1   3   8  536.21   35.71
   1   3   8  535.73   15.07
  -1  -3  -9   40.48    8.25
   1   3   9   40.45    3.87
   1   3   9   37.54    9.09
  -1  -3 -10    3.04    3.45
   1   3  10    3.72    1.28
   1   3  10    7.36    4.67
  -1  -3 -11   14.80    6.31
   1   3  11    9.99    2.14
   1   3  11   12.04    7.74
  -1  -3 -12   29.77    7.82
   1   3  12   17.55    9.41
  -1  -3 -13    6.17    4.75
   1   3  13   16.09    9.47
  -1  -3 -14   10.50    6.34
   1   3  14    0.21    6.16
   1   3  15   47.17    8.76
  -1  -3 -15   29.57    8.93
   1   3  15   29.22   12.68
   1   3  16   39.37    8.66
  -1  -3 -16   18.19    7.48
   1   3  16   35.42   15.11
   1   3  17   68.63   11.93
  -1  -3 -17   47.12   12.24
   1   3  17   38.76   16.19
   1   3  18    1.29    2.07
  -1  -3 -18    0.80    3.22
  -1  -3 -19   12.78    8.30
   1   3  19    1.45    4.84
  -1  -3 -20    1.87    3.85
  -1  -4  18    2.42    5.10
  -1  -4  17   -1.00    6.77
  -1  -4  16   49.48   18.52
   1   4 -15    1.28    2.26
  -1  -4  15    5.33    6.40
   1   4 -14    1.68    1.10
  -1  -4  14   -8.36    7.22
  -1  -4  13    6.75    7.17
   1   4 -13   19.83    5.01
   1   4 -12    5.23    3.00
  -1  -4  12    1.69    6.21
  -1  -4  11   39.47   15.92
   1   4 -11   42.56    7.07
  -1  -4  10   17.05   12.40
  -1  -4   9  158.94   27.80
   1   4  -9  132.86    8.67
  -1  -4   8   48.87   13.99
  -1  -4   7  318.31   12.84
  -1  -4   7  339.75   36.74
  -1  -4   6    8.82    1.91
  -1  -4   6   12.31    7.14
  -1  -4   5  565.22   18.02
  -1  -4   5  648.69   46.51
  -1  -4   4  171.07   22.39
  -1  -4   4  160.82    9.18
   1   4  -3  380.20   10.55
  -1  -4   3  381.15   14.55
  -1  -4   3  429.13   32.57
   1   4  -2   68.15    4.56
  -1  -4   2   77.15    6.29
  -1  -4   2   68.34   11.80
  -1  -4   1   27.71    3.68
   1   4  -1   31.44    7.60
  -1  -4   1   23.05    5.51
  -1  -4   0    4.33    1.64
  -1  -4   0    5.32    1.68
  -1  -4   0    3.61    2.75
   1   4   0    1.92    2.66
  -1  -4  -1    2.82    1.19
  -1  -4  -1    3.84    1.87
   1   4   1   -0.09    2.70
   1   4   2   57.18    4.15
   1   4   2   54.26    5.98
  -1  -4  -2   53.92    4.94
  -1  -4  -2   64.41    3.23
   1   4   3   40.07    3.75
   1   4   3   31.74    3.68
  -1  -4  -3   36.54    4.35
  -1  -4  -3   43.37    5.82
   1   4   4    0.82    0.50
  -1  -4  -4    0.34    1.28
  -1  -4  -4   -0.38    1.83
   1   4   5  566.09   18.52
  -1  -4  -5  598.57   24.48
  -1  -4  -5  546.31   18.29
  -1  -4  -6  373.43   20.47
  -1  -4  -6  346.06   14.08
   1   4   6  333.71   15.31
  -1  -4  -7    4.22    2.12
  -1  -4  -7    1.88    1.31
   1   4   7    8.84    4.52
  -1  -4  -8  119.12   13.31
   1   4   8   80.67   12.52
  -1  -4  -8  125.63    8.08
  -1  -4  -9  156.85   16.41
  -1  -4  -9  155.48    9.01
  -1  -4 -10   21.41    6.39
   1   4  10   11.77    6.28
  -1  -4 -11    5.34    4.03
   1   4  11    4.70    4.88
  -1  -4 -12  154.32   18.33
   1   4  12  119.13   20.11
  -1  -4 -13   13.47    4.91
   1   4  13    7.99    7.60
  -1  -4 -14    3.61    4.32
   1   4  14   -0.56    7.74
  -1  -4 -15   63.15   13.06
   1   4  15   41.39   14.02
   1   4  16   16.45    6.17
  -1  -4 -16    5.89    4.24
   1   4  16   12.59    9.19
  -1  -4 -17    8.52    5.80
   1   4  17   11.48    5.34
   1   4  17    1.89    5.31
   1   4  18    7.67    5.26
  -1  -4 -18    0.12    4.71
   1   4  19    3.43    2.91
  -1  -4 -19    0.58    3.19
  -1  -4 -20   -1.99    2.58
  -1  -5  17   -6.14    8.87
  -1  -5  16   -2.90    6.92
   1   5 -15   -0.41    1.85
  -1  -5  15   -7.78   12.87
  -1  -5  14    6.27    7.88
   1   5 -14    1.18    2.00
   1   5 -13   18.37    5.36
  -1  -5  13    9.02   10.42
   1   5 -12  117.28   12.45
  -1  -5  12   89.47   24.81
  -1  -5  11    3.99    5.52
  -1  -5  10   37.41   15.01
  -1  -5   9  224.44   35.88
  -1  -5   9  256.22   12.48
  -1  -5   8  151.33    9.48
  -1  -5   8  150.08   26.90
  -1  -5   7   27.61    4.05
  -1  -5   7    8.34    8.57
  -1  -5   6  382.31   38.52
  -1  -5   6  355.07   15.30
  -1  -5   5  182.89   25.46
  -1  -5   5  174.77   10.50
   1   5  -4   19.06    2.02
  -1  -5   4   18.50    3.48
  -1  -5   4   25.26    9.44
   1   5  -3    0.71    0.84
  -1  -5   3   -0.04    1.50
  -1  -5   3   -5.03    5.73
  -1  -5   2  144.44   18.14
  -1  -5   2  134.14    9.43
  -1  -5   1    5.06    3.66
   1   5  -1    2.14    4.21
  -1  -5   1   -2.13    4.59
  -1  -5   0  183.41    8.46
  -1  -5   0  224.52   17.38
   1   5   0  194.35   18.09
  -1  -5   0  219.40   11.91
  -1  -5  -1 1108.40   33.60
  -1  -5  -1 1075.04   28.33
   1   5   1 1056.50   38.90
  -1  -5  -2 1029.01   26.80
  -1  -5  -2 1096.63   28.49
   1   5   2 1079.62   34.60
   1   5   3   29.37    2.93
  -1  -5  -3   40.07    6.10
   1   5   3   27.13    4.39
   1   5   4    0.88    1.03
   1   5   4    0.94    1.11
  -1  -5  -4    2.92    2.59
   1   5   5   19.13    3.15
  -1  -5  -5   26.81    5.61
  -1  -5  -5   23.66    4.24
  -1  -5  -6   27.65    5.71
  -1  -5  -6   20.58    3.30
   1   5   6   25.40    3.97
   1   5   6   19.48    4.27
  -1  -5  -7    7.25    3.74
  -1  -5  -7    8.52    2.49
   1   5   7    2.69    1.81
  -1  -5  -8   61.78    9.08
  -1  -5  -8   62.09    6.36
   1   5   8   40.38    7.92
  -1  -5  -9   16.79    4.84
  -1  -5  -9   18.18    3.41
   1   5   9   12.79    5.03
  -1  -5 -10   70.76   11.21
  -1  -5 -10   73.35    6.89
   1   5  10   46.10   10.79
  -1  -5 -11   13.78    5.96
  -1  -5 -11   18.24    3.39
   1   5  11    7.34    6.98
  -1  -5 -12   68.57   12.56
   1   5  12   33.66   10.95
  -1  -5 -13   52.65   11.04
   1   5  13   26.93   11.40
  -1  -5 -14   -0.20    3.65
   1   5  14    4.67    6.55
  -1  -5 -15   72.72   14.20
   1   5  15   54.89   15.41
  -1  -5 -16   44.98   11.20
  -1  -5 -17    2.94    3.48
   1   5  18   -2.39    4.34
  -1  -5 -18    7.16    4.78
  -1  -5 -19   16.26    8.73
   1   5  19   19.60    6.42
   1   5  20   -1.72    2.75
  -1  -6  16   10.93   10.39
   1   6 -16    0.50    1.27
  -1  -6  15   -2.02    6.56
   1   6 -15    3.18    2.68
  -1  -6  14   12.09   10.96
   1   6 -14   -2.18    2.06
   1   6 -13    5.06    2.55
  -1  -6  13   22.76   14.74
  -1  -6  12  228.02   39.59
  -1  -6  11    8.35    9.52
  -1  -6  10    4.27    1.83
  -1  -6  10   -7.68    9.92
  -1  -6   9   24.63    3.99
  -1  -6   9   28.32   10.27
  -1  -6   8    5.91    2.31
  -1  -6   8    0.58    7.51
  -1  -6   7   67.47    7.02
  -1  -6   7   71.68   19.20
  -1  -6   6    3.60    1.96
  -1  -6   6    2.82    4.52
  -1  -6   5   26.79    4.62
  -1  -6   5   14.02    8.55
   1   6  -4  239.70    9.13
  -1  -6   4  288.05   31.00
  -1  -6   4  259.79   14.03
  -1  -6   4  232.61   12.21
  -1  -6   3  286.25   14.48
  -1  -6   3  318.37   29.63
  -1  -6   3  267.64   11.81
  -1  -6   2  240.43   13.27
  -1  -6   2  266.60   25.36
  -1  -6   2  207.82    9.03
  -1  -6   1   49.18    6.15
  -1  -6   1   47.66   10.06
  -1  -6   1   41.75    3.14
  -1  -6   0  402.74   25.19
  -1  -6   0  389.85   17.33
  -1  -6  -1  901.61   27.27
  -1  -6  -1  875.92   31.68
  -1  -6  -2    2.09    3.92
  -1  -6  -2    1.05    1.28
   1   6   2   -1.81    1.59
  -1  -6  -3   33.82    5.20
   1   6   3   30.13    4.94
   1   6   4  142.03    7.27
  -1  -6  -4  145.80   10.37
  -1  -6  -4  154.53   12.94
   1   6   5    7.58    1.91
  -1  -6  -5    5.12    2.06
  -1  -6  -5   10.77    3.68
   1   6   6   70.89    6.51
  -1  -6  -6   92.19   11.14
  -1  -6  -6   76.22    7.42
  -1  -6  -7  332.56   21.40
  -1  -6  -7  295.63   15.29
  -1  -6  -8  105.24   12.45
  -1  -6  -8  112.46    9.24
   1   6   8   69.94    8.02
  -1  -6  -9   74.68   10.77
  -1  -6  -9   78.27    7.87
   1   6   9   52.88    8.36
  -1  -6 -10   12.41    4.26
  -1  -6 -10   14.59    3.39
   1   6  10   11.09    5.08
  -1  -6 -11    7.33    3.42
  -1  -6 -11   11.60    3.19
   1   6  11    7.42    4.99
  -1  -6 -12   34.20    8.27
  -1  -6 -12   45.90    6.07
   1   6  12   25.94    7.43
  -1  -6 -13   18.07    6.94
   1   6  13    9.77    6.12
  -1  -6 -14    4.55    3.93
  -1  -6 -15   -2.11    3.41
  -1  -6 -16    2.97    3.66
  -1  -6 -17    2.58    2.98
  -1  -6 -18    0.09    3.24
   1   6  19    2.69    3.02
  -1  -6 -19    7.47    5.78
   1   6  20   13.53    6.24
  -1  -7  16   -4.93    5.59
   1   7 -16    5.20    3.41
   1   7 -15    0.12    1.57
  -1  -7  15   22.57   15.04
  -1  -7  14    6.28   12.58
   1   7 -14    0.93    1.72
  -1  -7  13   -0.78    6.86
  -1  -7  12   27.14   17.35
  -1  -7  11   96.98   25.54
  -1  -7  10   84.67    8.47
  -1  -7  10   49.60   17.56
  -1  -7   9  135.21   10.73
  -1  -7   9  104.22   24.94
  -1  -7   8   44.51    6.14
  -1  -7   8   38.14   14.34
  -1  -7   7   32.50    5.03
  -1  -7   7   28.96   11.66
  -1  -7   6   45.08    6.44
  -1  -7   6   32.72   11.93
   1   7  -5   28.84    2.99
  -1  -7   5   40.39    5.90
  -1  -7   5   38.64   11.27
  -1  -7   4   73.47    8.05
  -1  -7   4   53.28    5.81
  -1  -7   4   71.70   15.27
  -1  -7   3   33.45    5.18
  -1  -7   3   30.16    3.79
  -1  -7   3   25.69    9.59
  -1  -7   2   40.86    5.80
  -1  -7   2   32.61    3.42
  -1  -7   2   45.78   11.19
  -1  -7   1  147.17    6.02
  -1  -7   1  180.78   19.71
  -1  -7   1  191.34   12.80
  -1  -7   0   19.51    4.27
  -1  -7   0   11.10    4.38
  -1  -7  -1    6.56    2.23
  -1  -7  -1   12.09    4.15
   1   7   1    9.26    4.49
  -1  -7  -2  144.22   11.24
  -1  -7  -2  189.32   12.58
   1   7   2  142.58   14.33
  -1  -7  -3   95.98    9.01
   1   7   4    0.57    0.58
  -1  -7  -4   -0.30    1.77
   1   7   5  109.06    6.95
  -1  -7  -5  124.29   10.43
  -1  -7  -5  136.40   13.16
   1   7   6    2.50    1.29
  -1  -7  -6    4.56    2.11
  -1  -7  -6    1.47    1.88
  -1  -7  -7   22.51    6.00
  -1  -7  -7   18.35    3.97
  -1  -7  -8    0.24    2.67
  -1  -7  -8    3.32    2.21
  -1  -7  -9   42.46    8.92
  -1  -7  -9   45.90    6.65
   1   7   9   21.77    2.92
  -1  -7 -10   28.52    7.11
  -1  -7 -10   27.55    4.96
   1   7  10   17.81    3.80
  -1  -7 -11    8.20    4.30
  -1  -7 -11    8.49    3.04
  -1  -7 -12   13.98    5.64
  -1  -7 -12   22.36    4.75
  -1  -7 -13    5.16    3.97
  -1  -7 -13   11.71    3.34
  -1  -7 -14   27.71    8.16
  -1  -7 -15   31.86    9.13
  -1  -7 -16    1.70    2.50
  -1  -7 -17   -5.32    3.36
  -1  -7 -18   -1.68    3.36
  -1  -7 -19    6.13    5.26
   1   7  20    7.43    5.42
   1   8 -16    9.75    5.61
  -1  -8  15   11.95    9.23
   1   8 -15    5.60    4.13
   1   8 -14   10.43    4.96
  -1  -8  14    0.27    9.08
  -1  -8  13    7.05    8.84
  -1  -8  12    1.98    8.94
  -1  -8  11   13.05    8.14
  -1  -8  10   22.17    4.91
  -1  -8  10   25.01   14.70
  -1  -8   9   53.69    7.52
  -1  -8   9   39.42   14.90
  -1  -8   8  215.17   14.95
  -1  -8   8  178.19   32.01
  -1  -8   7   -0.48    1.98
  -1  -8   7   15.27   11.18
  -1  -8   6   22.84    4.66
  -1  -8   6   22.23   10.13
   1   8  -5    2.01    0.94
  -1  -8   5    2.84    2.58
  -1  -8   4    0.84    0.46
  -1  -8   4    3.15    1.70
  -1  -8   4    0.15    6.85
  -1  -8   3    0.84    0.71
  -1  -8   3    4.00    2.68
  -1  -8   3    7.82    8.50
  -1  -8   2    1.46    0.90
  -1  -8   2   -0.70    2.30
  -1  -8   2   -4.33    2.94
  -1  -8   1    6.45    2.46
  -1  -8   1    8.69    5.27
  -1  -8   0  135.61   15.98
  -1  -8   0  160.69   12.58
  -1  -8  -1   69.31    9.98
  -1  -8  -1   84.88    9.03
   1   8   1   51.00   11.37
  -1  -8  -2   30.76    5.67
  -1  -8  -2   41.12    6.20
  -1  -8  -3    5.32    2.58
  -1  -8  -4  234.21   15.29
   1   8   5  160.65    7.77
  -1  -8  -5  200.48   14.13
   1   8   6    9.45    2.24
  -1  -8  -6    8.83    3.21
  -1  -8  -6    8.05    3.71
   1   8   7  100.27    8.36
  -1  -8  -7  126.10   14.19
  -1  -8  -7  113.98   10.75
  -1  -8  -8    7.62    3.15
  -1  -8  -8   11.76    4.25
  -1  -8  -9   -1.81    1.78
  -1  -8  -9    6.90    3.67
  -1  -8 -10   24.54    6.99
  -1  -8 -10   29.97    6.00
  -1  -8 -11   -0.03    2.32
  -1  -8 -11    2.51    2.55
  -1  -8 -12   24.82    7.06
  -1  -8 -12   37.58    6.56
  -1  -8 -13   -4.15    3.98
  -1  -8 -13    1.69    1.82
  -1  -8 -14   30.70    8.25
  -1  -8 -15   21.99    7.16
  -1  -8 -16   25.04    8.25
  -1  -8 -17   -1.97    1.87
  -1  -8 -18    4.50    4.77
   1   9 -16    5.81    4.10
   1   9 -15   -1.39    1.42
  -1  -9  14    6.21    7.97
  -1  -9  13   16.98   14.86
  -1  -9  12   25.18   16.34
  -1  -9  11   14.81   12.63
  -1  -9  10    1.12    2.03
  -1  -9  10    2.38    5.67
  -1  -9   9    4.09    3.09
  -1  -9   9    7.52    6.96
  -1  -9   8    8.55    3.00
  -1  -9   8    0.15    8.93
  -1  -9   7   97.63   10.86
  -1  -9   7   72.88   19.48
  -1  -9   6   -3.07    2.70
  -1  -9   6    4.02    5.50
  -1  -9   5    2.39    3.15
  -1  -9   5    9.08    9.01
  -1  -9   4   93.07   10.01
  -1  -9   4   97.07   20.28
  -1  -9   3   78.02    8.94
  -1  -9   3   55.68   14.09
  -1  -9   2   17.46    3.88
  -1  -9   2   16.98    7.12
  -1  -9   1    7.55    3.64
  -1  -9   1   -0.85    3.48
  -1  -9   0    3.64    3.49
  -1  -9   0    1.87    2.48
  -1  -9  -1   31.21    6.19
  -1  -9  -1   21.13    5.57
  -1  -9  -2   10.79    3.56
  -1  -9  -2    5.48    2.94
  -1  -9  -3    2.78    2.24
  -1  -9  -4    2.64    2.34
  -1  -9  -5   64.99    8.73
  -1  -9  -6   31.02    6.10
  -1  -9  -7   62.79    8.42
  -1  -9  -8   75.24   11.71
  -1  -9  -8   67.04    8.99
  -1  -9  -9    8.43    4.24
  -1  -9  -9   11.90    3.93
  -1  -9 -10   33.65    8.02
  -1  -9 -10   44.73    7.29
  -1  -9 -11    4.44    4.50
  -1  -9 -11    2.54    2.35
  -1  -9 -12    0.62    4.03
  -1  -9 -12    1.23    2.46
  -1  -9 -13    1.08    2.08
  -1  -9 -13    7.50    3.19
  -1  -9 -14   10.13    4.90
  -1  -9 -15   -0.92    2.33
  -1  -9 -16    1.03    1.88
  -1  -9 -17   -2.44    3.55
  -1 -10  13   38.98   18.66
  -1 -10  12   52.67   20.38
  -1 -10  11    0.84    5.26
  -1 -10  10    1.24    4.96
  -1 -10   9   12.22    4.35
  -1 -10   9    1.15    5.25
  -1 -10   8   21.18    5.09
  -1 -10   8   14.80   10.16
  -1 -10   7   10.36    3.53
  -1 -10   7   25.79   14.11
  -1 -10   6    0.05    1.70
  -1 -10   6    5.19    8.10
  -1 -10   5    8.51    3.81
  -1 -10   5   -1.54    6.82
  -1 -10   4   -1.60    2.87
  -1 -10   4   -4.00    4.82
  -1 -10   3  191.57   26.44
  -1 -10   3  247.18   17.64
  -1 -10   2  187.73   15.48
  -1 -10   2  122.04   20.19
  -1 -10   1    5.33    3.49
  -1 -10   1    7.23    5.72
  -1 -10   0   48.93    7.70
  -1 -10   0   39.72    9.71
  -1 -10  -1   22.40    5.47
  -1 -10  -1   16.65    5.83
  -1 -10  -2   50.41    7.87
  -1 -10  -2   39.81    6.56
  -1 -10  -3   19.85    5.41
  -1 -10  -4    5.33    3.60
  -1 -10  -5   34.64    6.98
  -1 -10  -6   92.38   11.09
  -1 -10  -7   32.33    6.60
  -1 -10  -8  124.49   12.86
  -1 -10  -9  146.97   17.31
  -1 -10  -9  159.19   15.05
  -1 -10 -10    9.94    4.86
  -1 -10 -10    1.25    2.22
  -1 -10 -11   37.30    9.15
  -1 -10 -11   37.95    7.38
  -1 -10 -12   46.61   10.36
  -1 -10 -12   58.72    9.15
  -1 -10 -13   41.67    9.74
  -1 -10 -13   58.93    9.08
  -1 -10 -14    9.22    4.50
  -1 -10 -15   24.12    8.04
  -1 -10 -16    0.47    2.06
  -1 -10 -17    4.99    5.90
  -1 -11  12    0.24    5.76
  -1 -11  11   -0.94    9.19
  -1 -11  10   -6.31    7.43
  -1 -11   9    1.16    2.15
  -1 -11   9  -18.04   14.46
  -1 -11   8   -1.33    2.73
  -1 -11   8   -3.95    9.59
  -1 -11   7   -1.94    2.11
  -1 -11   7   15.74   12.41
  -1 -11   6   23.38    5.99
  -1 -11   6   47.01   16.89
  -1 -11   5    0.10    2.02
  -1 -11   5  -11.68    9.57
  -1 -11   4  110.84   12.42
  -1 -11   4   89.51   20.08
  -1 -11   3   34.51    6.83
  -1 -11   3   22.27    9.65
  -1 -11   2    3.19    2.11
  -1 -11   2    1.78    3.30
  -1 -11   1    4.02    2.51
  -1 -11   1   -1.35    3.04
  -1 -11   0    7.58    3.76
  -1 -11   0    5.96    4.59
  -1 -11  -1   37.27    7.95
  -1 -11  -1   49.39    8.00
  -1 -11  -2   52.24    8.53
  -1 -11  -3    6.66    3.61
  -1 -11  -4    3.65    3.67
  -1 -11  -5  155.51   15.06
  -1 -11  -6   39.00    7.84
  -1 -11  -7  157.23   15.13
  -1 -11  -8    4.12    2.88
  -1 -11  -9    4.83    2.94
  -1 -11 -10  182.52   20.19
  -1 -11 -10  182.66   16.79
  -1 -11 -11   36.55    9.02
  -1 -11 -11   42.96    7.95
  -1 -11 -12   41.74   10.20
  -1 -11 -12   58.88    9.83
  -1 -11 -13    3.00    2.33
  -1 -11 -13    0.34    1.95
  -1 -11 -14    0.72    2.60
  -1 -11 -15    3.21    3.25
  -1 -11 -16    4.19    2.86
  -1 -12  11   21.76   12.00
  -1 -12  10   12.05    8.17
  -1 -12   9    0.20    1.79
  -1 -12   9  -12.10   11.65
  -1 -12   8   27.79    6.89
  -1 -12   8   13.12   10.98
  -1 -12   7   63.44   10.14
  -1 -12   7   55.43   18.92
  -1 -12   6   19.50    6.23
  -1 -12   6    9.78    8.70
  -1 -12   5   35.37    7.63
  -1 -12   5   22.61   10.08
  -1 -12   4   34.52    7.50
  -1 -12   4   30.96   11.27
  -1 -12   3    3.55    3.31
  -1 -12   3   -0.11    4.51
  -1 -12   2   13.47    5.34
  -1 -12   2    6.54    6.07
  -1 -12   1   38.58    7.91
  -1 -12   0   28.22    6.84
  -1 -12  -1    4.01    3.73
  -1 -12  -2   53.03    9.28
  -1 -12  -3   59.81    9.83
  -1 -12  -4   53.81    9.54
  -1 -12  -5   32.80    6.89
  -1 -12  -6   -3.34    2.67
  -1 -12  -7   18.34    5.42
  -1 -12  -8    4.92    3.76
  -1 -12  -9    3.77    2.31
  -1 -12 -10   27.69    7.01
  -1 -12 -11   -1.26    3.05
  -1 -12 -12    3.00    4.03
  -1 -12 -12    0.27    2.28
  -1 -12 -13   58.18   12.02
  -1 -12 -13   73.04   11.56
  -1 -12 -14   29.09    8.78
  -1 -12 -15    9.50    5.30
  -1 -13  10    8.42    8.87
  -1 -13   9    2.98    8.98
  -1 -13   8    4.46    3.08
  -1 -13   8   22.86   14.47
  -1 -13   7   74.96   12.28
  -1 -13   7   44.74   18.38
  -1 -13   6   10.58    4.87
  -1 -13   6   12.42    8.60
  -1 -13   5    9.10    4.27
  -1 -13   5  -10.85    8.96
  -1 -13   4    5.60    4.30
  -1 -13   3   19.09    5.45
  -1 -13   2    8.08    4.08
  -1 -13   1    3.64    3.58
  -1 -13   0    0.75    2.52
  -1 -13  -1   14.72    5.11
  -1 -13  -2   -4.82    3.93
  -1 -13  -3    2.45    2.17
  -1 -13  -4    2.96    2.89
  -1 -13  -5    4.68    3.98
  -1 -13  -6   -3.12    3.11
  -1 -13  -7   -3.29    3.18
  -1 -13  -8    9.93    4.70
  -1 -13  -9    5.63    2.82
  -1 -13 -10   26.60    7.08
  -1 -13 -11   -3.59    4.35
  -1 -13 -12   16.88    5.77
  -1 -13 -13   -5.03    4.90
  -1 -14   9    0.03    5.04
  -1 -14   8   37.48    8.84
  -1 -14   7   11.52    4.41
  -1 -14   6   -2.27    2.61
  -1 -14   5   33.61    8.68
  -1 -14   4   -1.89    3.42
  -1 -14   3   32.09    8.57
  -1 -14   2   37.14    8.73
  -1 -14   1    7.94    5.01
  -1 -14   0   47.64    9.48
  -1 -14  -1   11.21    5.12
  -1 -14  -2    4.36    2.16
  -1 -14  -3    9.68    5.32
  -1 -14  -4   11.72    5.22
  -1 -14  -5  -10.89    5.18
  -1 -14  -6   -1.76    3.35
  -1 -14  -7   -2.89    3.96
  -1 -14  -8   -0.89    3.06
  -1 -14  -9   13.21    5.72
  -1 -14 -10    4.18    3.19
  -1 -14 -11   12.42    6.34
  -1 -14 -12   -5.78    4.33
  -1 -14 -13   11.35    5.37
  -1 -15   7   16.02    6.46
  -1 -15   6   28.30    8.32
  -1 -15   5   -1.53    2.30
  -1 -15   4    5.59    3.59
  -1 -15   3    4.94    3.17
  -1 -15   2   24.06    7.27
  -1 -15   1   -0.01    2.72
  -1 -15   0    9.59    4.87
  -1 -15  -1    6.96    4.29
  -1 -15  -2   13.15    4.48
  -1 -15  -3   16.73    5.82
  -1 -15  -4    6.05    3.10
  -1 -15  -5   23.58    7.37
  -1 -15  -6   -1.15    2.77
  -1 -15  -7   24.82    7.38
  -1 -15  -8   16.64    6.51
  -1 -15  -9    1.26    3.03
  -1 -15 -10    8.61    4.54
  -1 -15 -11   11.32    5.85
  -1 -15 -12   30.65    8.89
   2 -15  -6   -1.94    3.41
   2 -15  -5    5.48    3.43
   2 -15  -4   13.29    5.75
   2 -15  -3   10.96    4.86
   2 -15  -2   19.33    7.46
   2 -15  -1    9.97    5.23
   2 -15   0    9.70    5.37
   2 -15   1    3.18    4.14
   2 -15   2   32.76    8.75
   2 -15   3   13.24    6.34
   2 -14 -11   20.69    6.65
   2 -14 -10   -0.33    2.40
   2 -14  -9    0.32    2.35
   2 -14  -8   27.74    7.86
   2 -14  -7    4.48    3.74
   2 -14  -6    2.52    3.37
   2 -14  -5   -5.06    3.90
   2 -14  -4    4.47    4.47
   2 -14  -3    4.42    3.01
   2 -14  -2   10.44    4.83
   2 -14  -1   11.80    5.22
   2 -14   0   -5.52    4.52
   2 -14   1   67.85   11.55
   2 -14   2    7.35    4.33
   2 -14   3    7.93    5.02
   2 -14   4    7.07    3.07
   2 -14   5    0.46    1.94
   2 -14   6   31.70    7.77
   2 -14   7   -1.17    3.09
   2 -14   8   10.35    4.98
   2 -14   9    0.46    2.11
   2 -14  10    0.09    7.74
   2 -13 -12    5.65    3.69
   2 -13 -11   16.29    6.21
   2 -13 -10   -1.08    1.94
   2 -13  -9   -2.53    3.86
   2 -13  -8    5.75    3.11
   2 -13  -7   -2.20    2.62
   2 -13  -6    7.89    4.19
   2 -13  -5   12.16    5.89
   2 -13  -4   25.83    6.62
   2 -13  -3    6.94    4.31
   2 -13  -2   15.05    5.69
   2 -13  -1   26.59    7.03
   2 -13   0    5.59    3.01
   2 -13   1   12.09    4.97
   2 -13   2    9.71    4.39
   2 -13   3    0.97    2.49
   2 -13   4   -3.76    3.02
   2 -13   5    5.04    4.25
   2 -13   6   28.03    6.80
   2 -13   6   17.25   13.64
   2 -13   7    8.27    4.45
   2 -13   7   -6.11    7.40
   2 -13   8   19.23    5.61
   2 -13   8   12.32   11.84
   2 -13   9   -5.54    3.94
   2 -13   9    6.13   11.01
   2 -13  10    5.52   12.73
   2 -13  11   -4.90    5.97
   2 -12 -15    0.40    2.09
   2 -12 -14    9.70    5.51
   2 -12 -13   18.10    6.60
   2 -12 -12    1.31    2.78
   2 -12 -11    1.69    2.51
   2 -12 -10    2.05    2.95
   2 -12  -9    8.97    4.18
   2 -12  -8   -0.01    2.43
   2 -12  -7    7.36    4.70
   2 -12  -6    0.21    2.77
   2 -12  -5    5.13    2.97
   2 -12  -4   15.66    5.67
   2 -12  -3   25.92    6.99
   2 -12  -2    4.18    4.26
   2 -12  -1    2.05    2.58
   2 -12   0   16.65    4.90
   2 -12   1    2.59    2.70
   2 -12   2    7.19    3.77
   2 -12   2    7.93    6.71
   2 -12   3    2.43    2.23
   2 -12   3    5.60    7.52
   2 -12   4   20.27    5.78
   2 -12   4   18.92   10.73
   2 -12   5    4.71    3.40
   2 -12   5    8.59   10.15
   2 -12   6   22.05    6.23
   2 -12   6   12.93   12.07
   2 -12   7    0.91    1.92
   2 -12   7   28.96   16.07
   2 -12   8   -1.86    3.25
   2 -12   8   -4.87    9.46
   2 -12   9   -0.07    1.83
   2 -12   9    7.99   12.09
   2 -12  10    7.01    3.24
   2 -12  10    9.04   12.12
   2 -12  11   43.92   20.40
   2 -12  12   34.69   19.09
   2 -11 -16   -6.01    4.33
   2 -11 -15   14.02    6.51
   2 -11 -14   -2.83    3.06
   2 -11 -13    1.39    1.62
   2 -11 -12   25.66    7.58
   2 -11 -12   34.17    7.40
   2 -11 -11   -1.19    3.01
   2 -11 -11    1.60    2.97
   2 -11 -10   -0.33    2.42
   2 -11  -9    1.54    3.14
   2 -11  -8   12.27    4.16
   2 -11  -7    1.01    2.94
   2 -11  -6   12.75    4.40
   2 -11  -5   21.23    5.54
   2 -11  -4   -4.42    4.65
   2 -11  -3    5.53    3.64
   2 -11  -2  238.86   18.88
   2 -11  -1   69.41   10.56
   2 -11   0  135.20   14.33
   2 -11   0   66.40   17.20
   2 -11   1   73.12   10.44
   2 -11   1   49.79   15.55
   2 -11   2   53.87    9.02
   2 -11   2   20.86   10.02
   2 -11   3    9.36    4.14
   2 -11   3   10.25    8.99
   2 -11   4    4.69    2.56
   2 -11   4    1.48    6.09
   2 -11   5   16.08    4.91
   2 -11   5   34.02   16.31
   2 -11   6   36.70    7.54
   2 -11   6   24.12   13.95
   2 -11   7    4.07    2.31
   2 -11   7  -15.43   12.30
   2 -11   8    1.71    2.22
   2 -11   8   15.75   12.67
   2 -11   9    2.25    2.05
   2 -11   9    2.31    7.52
   2 -11  10   87.28   11.13
   2 -11  10   52.62   21.99
   2 -11  11   28.64   17.38
   2 -11  12   40.97   20.44
   2 -11  13   39.73   21.20
   2 -10 -16    7.39    4.63
   2 -10 -15    4.13    2.60
   2 -10 -14   13.19    4.92
   2 -10 -13    2.74    2.05
   2 -10 -12    1.94    2.02
   2 -10 -12   -0.62    2.28
  -2  10  11   34.96   13.41
   2 -10 -11   52.00    8.42
   2 -10 -11   40.89    9.11
  -2  10  10    4.30    6.05
   2 -10 -10   -3.72    3.01
   2 -10 -10    1.66    1.70
  -2  10   9    1.69    2.80
   2 -10  -9    9.09    3.93
   2 -10  -9    5.80    3.21
  -2  10   8   -2.32    3.54
   2 -10  -8    7.83    3.65
  -2  10   7   20.99    7.42
   2 -10  -7   23.69    6.22
  -2  10   6   45.78   10.33
   2 -10  -6   45.09    8.01
  -2  10   5   43.60    9.28
   2 -10  -5   55.97    8.89
  -2  10   4   -0.45    1.66
   2 -10  -4    2.39    2.30
  -2  10   3   76.62   10.54
   2 -10  -3   84.89   10.60
  -2  10   2   17.02    4.70
   2 -10  -2   28.95    6.72
  -2  10   1    2.98    2.70
   2 -10  -1    6.29    4.09
  -2  10   0   57.56    7.86
   2 -10   0   70.26    9.94
   2 -10   0   40.76   13.24
  -2  10  -1   91.84    9.63
   2 -10   1   94.37   11.34
   2 -10   1   72.01   18.62
  -2  10  -2   10.67    3.37
   2 -10   2   14.35    4.62
   2 -10   2   -2.33    6.72
  -2  10  -3    2.02    1.79
   2 -10   3    2.88    3.56
   2 -10   3    1.47    5.87
  -2  10  -4   12.78    3.69
   2 -10   4    9.22    4.21
   2 -10   4   12.41    9.68
  -2  10  -5    6.42    2.83
   2 -10   5    1.58    2.12
   2 -10   5    9.96    8.02
  -2  10  -6   -0.72    1.37
   2 -10   6    2.93    3.37
   2 -10   6    2.39    8.18
   2 -10   7   13.16    5.12
   2 -10   7   12.80   14.47
   2 -10   8   -4.48    3.15
   2 -10   8    4.09    9.53
   2 -10   9   30.00    6.48
   2 -10   9   19.42   15.29
   2 -10  10   16.53    5.03
   2 -10  10   -3.09    7.96
   2 -10  11   13.35   12.76
   2 -10  12   -3.25   12.49
   2 -10  13   -8.67    6.00
   2 -10  14   11.73   11.08
   2  -9 -17    0.57    2.53
   2  -9 -16    1.07    2.27
   2  -9 -15    4.59    3.12
   2  -9 -14   23.88    7.35
   2  -9 -13   49.21   10.49
   2  -9 -12    1.51    1.66
  -2   9  12    0.25    4.92
   2  -9 -11    2.85    2.78
  -2   9  11   11.23    8.07
   2  -9 -11    2.25    2.55
   2  -9 -10   -0.07    1.74
   2  -9 -10    1.97    2.78
  -2   9  10   -1.48    5.44
  -2   9   9    8.02    6.47
   2  -9  -9   11.35    4.31
   2  -9  -9    7.90    3.59
  -2   9   8   12.76    6.61
   2  -9  -8   13.01    4.35
   2  -9  -8   12.14    4.06
  -2   9   7   17.41    7.80
   2  -9  -7   22.79    5.27
   2  -9  -7   18.66    5.64
  -2   9   6   14.87    7.21
   2  -9  -6   14.05    5.07
  -2   9   5   28.83    7.80
   2  -9  -5   27.44    6.08
  -2   9   4   17.26    5.63
   2  -9  -4   25.81    6.24
  -2   9   3  132.84   14.68
   2  -9  -3  140.11   13.36
  -2   9   2   22.96    5.69
   2  -9  -2   25.14    6.41
  -2   9   1    2.60    1.92
   2  -9  -1    9.20    4.78
  -2   9   0   20.87    5.02
   2  -9   0   18.71    5.93
  -2   9  -1  152.22   12.62
   2  -9   1  147.43   13.64
  -2   9  -2   46.09    6.91
   2  -9   2   58.98    9.33
   2  -9   2   43.56   15.49
  -2   9  -3   84.42    9.37
   2  -9   3  103.16   11.06
   2  -9   3   74.91   20.28
  -2   9  -4    1.69    1.62
   2  -9   4    0.73    2.62
   2  -9   4   -4.12    6.06
  -2   9  -5    2.18    1.58
   2  -9   5    0.60    1.70
   2  -9   5    1.84    5.11
   2  -9   6   41.78    7.35
  -2   9  -6   40.05    7.05
   2  -9   6   21.93   12.97
  -2   9  -7   12.90    4.08
   2  -9   7   14.39    4.49
   2  -9   7    7.12   10.41
   2  -9   8    0.21    2.34
   2  -9   8    8.29    7.47
   2  -9   9   -2.75    2.42
   2  -9   9    7.90    9.40
   2  -9  10   24.36    5.78
   2  -9  10   15.31   11.30
   2  -9  11   50.09    7.79
   2  -9  11   57.20   21.01
   2  -9  12    9.64    8.58
   2  -9  13    3.34    8.31
   2  -9  14   -8.41   12.86
   2  -9  15   10.26   10.11
   2  -8 -18   11.84    6.35
   2  -8 -17    4.74    4.80
   2  -8 -16    4.85    3.43
   2  -8 -15    6.67    4.28
   2  -8 -14   11.78    5.25
   2  -8 -13   11.31    4.50
   2  -8 -12   29.15    5.77
   2  -8 -12   28.18    7.70
   2  -8 -11    3.85    2.92
   2  -8 -11    0.95    2.72
   2  -8 -10    9.49    3.46
   2  -8 -10   10.59    4.36
  -2   8  10   14.10    9.30
   2  -8  -9    0.22    1.60
  -2   8   9   -3.61    4.87
   2  -8  -9   -3.01    3.74
  -2   8   8   31.46   12.34
   2  -8  -8   58.82    8.38
   2  -8  -8   60.76    9.70
  -2   8   7    3.56    4.52
   2  -8  -7    6.49    2.43
   2  -8  -7    5.63    2.43
  -2   8   6   75.09   14.94
   2  -8  -6   86.44   10.04
   2  -8  -6   77.12   10.62
  -2   8   5   52.98   11.39
   2  -8  -5   65.00    9.09
  -2   8   4   46.58    9.76
   2  -8  -4   43.91    6.83
   2  -8  -4   56.63    8.25
  -2   8   3  120.29   14.42
   2  -8  -3  160.47   13.79
  -2   8   2    1.32    1.15
   2  -8  -2    5.81    4.11
  -2   8   1    5.02    2.47
   2  -8  -1    3.66    3.02
  -2   8   0    9.32    3.41
   2  -8   0   14.22    4.65
  -2   8  -1  181.60   14.23
   2  -8   1  213.27   15.49
  -2   8  -2  239.65   16.07
   2  -8   2  266.64   17.50
  -2   8  -3   22.95    4.89
   2  -8   3   24.28    5.01
  -2   8  -4    1.34    1.68
   2  -8   4    1.18    1.95
   2  -8   4    1.76    9.00
  -2   8  -5   27.11    5.46
   2  -8   5   26.88    5.74
   2  -8   5   27.36   15.18
   2  -8   6   30.66    5.80
   2  -8   6   22.49   13.56
  -2   8  -6   36.24    6.46
  -2   8  -7   11.74    4.03
   2  -8   7   15.74    4.43
   2  -8   7    1.90    6.76
  -2   8  -8    7.67    3.45
   2  -8   8    6.74    3.07
   2  -8   8   12.73   11.89
   2  -8   9    5.42    2.72
   2  -8   9    8.22   12.08
   2  -8  10   41.91    7.17
   2  -8  10   44.54   18.76
   2  -8  11   23.70    5.10
   2  -8  11   10.39   11.26
   2  -8  12   52.54   23.04
   2  -8  13   78.45   27.14
   2  -8  14   68.81   24.99
   2  -8  15   -2.88    9.76
   2  -8  16    5.63   12.93
   2  -7 -18    3.02    4.03
   2  -7 -17   -0.45    4.19
   2  -7 -16    8.27    4.74
   2  -7 -15    0.08    1.93
   2  -7 -14    3.89    3.45
   2  -7 -13    8.52    3.75
   2  -7 -12    1.85    1.88
   2  -7 -12    2.67    2.94
   2  -7 -11    1.22    1.99
   2  -7 -11    2.07    1.37
   2  -7 -10    3.38    2.61
   2  -7 -10   -0.03    2.29
   2  -7  -9   11.13    3.91
   2  -7  -9   11.71    3.71
   2  -7  -8   21.97    5.07
   2  -7  -8   22.77    5.63
  -2   7   8   12.44    7.29
  -2   7   7  159.72   24.82
   2  -7  -7  180.96   16.13
   2  -7  -7  191.07   14.46
  -2   7   6   66.67   14.76
   2  -7  -6   67.91    9.34
   2  -7  -6   64.61    8.24
   2  -7  -6   53.86    9.45
  -2   7   5   15.04    6.69
   2  -7  -5   12.53    4.04
   2  -7  -5    7.99    3.71
   2  -7  -5   13.58    4.15
  -2   7   4   19.69    6.84
   2  -7  -4   20.91    4.67
   2  -7  -4   26.14    5.58
  -2   7   3    0.14    1.92
   2  -7  -3    2.04    1.98
  -2   7   2   90.01   12.07
   2  -7  -2  105.17   10.33
  -2   7   1   11.00    4.11
   2  -7  -1   13.65    4.30
  -2   7   0   32.20    6.36
   2  -7   0   32.06    5.70
  -2   7  -1   25.37    5.25
   2  -7   1   31.71    6.03
  -2   7  -2   85.93    9.75
   2  -7   2   96.63    9.47
  -2   7  -3  180.60   13.83
   2  -7   3  177.37   13.32
  -2   7  -4    4.94    2.29
   2  -7   4    6.90    3.02
  -2   7  -5    5.61    2.24
   2  -7   5    9.46    3.58
   2  -7   6  289.79   17.84
  -2   7  -6  274.46   18.36
   2  -7   7  136.76   11.87
  -2   7  -7  125.91   12.53
   2  -7   7  100.98   25.87
  -2   7  -8   -0.64    1.18
   2  -7   8   -3.62    2.85
   2  -7   8   -1.13    6.23
   2  -7   9    0.74    2.33
   2  -7   9    2.15    8.99
   2  -7  10    6.20    2.19
   2  -7  10   24.28   14.79
   2  -7  11    9.90    3.11
   2  -7  11    7.35    6.17
   2  -7  12   58.09   21.57
   2  -7  13   44.42   18.66
   2  -7  14   56.97   22.08
   2  -7  15   16.37   15.73
   2  -7  16    9.64   13.43
   2  -6 -18   25.28    9.76
   2  -6 -17    1.23    3.84
   2  -6 -16   -4.36    5.13
   2  -6 -15    5.40    4.05
   2  -6 -14   -5.39    4.52
   2  -6 -13    0.10    1.88
  -2   6  12    3.88    2.60
   2  -6 -12    1.62    1.68
   2  -6 -12    1.40    2.03
  -2   6  11    3.75    1.88
   2  -6 -11   -0.74    2.13
   2  -6 -11    1.90    2.56
   2  -6 -10    9.94    3.31
   2  -6 -10    7.18    3.62
   2  -6  -9    8.40    3.39
   2  -6  -9    7.59    4.57
   2  -6  -8  120.53   10.85
   2  -6  -8   98.94   11.52
   2  -6  -7   21.82    4.67
  -2   6   7   17.44    8.94
   2  -6  -7   20.92    5.40
   2  -6  -6   26.77    5.18
  -2   6   6   23.40    9.43
   2  -6  -6   26.51    5.53
  -2   6   5   36.90   10.55
   2  -6  -5   33.42    5.38
   2  -6  -5   31.68    6.52
   2  -6  -5   37.33    6.38
  -2   6   4  133.14   18.36
   2  -6  -4  136.52   12.76
   2  -6  -4  138.63   11.62
  -2   6   3    0.36    1.91
  -2   6   2    0.94    1.38
  -2   6   1    1.08    1.77
  -2   6   0  386.96   22.50
  -2   6  -1   71.99    9.04
  -2   6  -2   51.97    7.53
  -2   6  -3  283.00   17.52
  -2   6  -4   48.87    7.29
  -2   6  -5   50.15    7.58
   2  -6   5   54.55    6.99
   2  -6   6  130.99   10.84
  -2   6  -6  125.35   11.96
   2  -6   7   63.24    7.47
   2  -6   7   35.83   13.80
  -2   6  -7   57.26    8.38
  -2   6  -8    1.16    1.46
   2  -6   8   -1.24    2.47
   2  -6   8    2.75    8.22
  -2   6  -9    8.43    3.95
   2  -6   9    7.90    3.06
   2  -6   9   -3.66    9.92
   2  -6  10   49.47    6.66
   2  -6  10   40.24   17.81
   2  -6  11   23.00    4.47
   2  -6  11   42.97   17.71
   2  -6  12   -3.66    6.14
   2  -6  13    8.66    9.38
   2  -6  14   -2.75   11.89
   2  -6  15   12.22    7.73
   2  -6  16  -23.55   17.62
   2  -6  17    8.91   13.74
   2  -5 -19    2.04    2.36
   2  -5 -18    5.36    5.43
   2  -5 -17   -0.62    3.61
   2  -5 -16   10.18    5.74
   2  -5 -15   18.40    7.56
  -2   5  14   16.98    6.69
   2  -5 -14    9.96    5.50
  -2   5  13    6.64    4.49
   2  -5 -13   11.64    5.70
  -2   5  12  144.38   16.68
   2  -5 -12  140.85   17.98
  -2   5  11  101.17   13.26
   2  -5 -11  110.32    9.27
   2  -5 -11   90.00   13.53
  -2   5  10    2.44    2.08
   2  -5 -10    1.42    1.38
   2  -5 -10    0.26    1.94
  -2   5   9   70.26    9.62
   2  -5  -9   77.99    8.02
   2  -5  -9   77.12   11.09
   2  -5  -8    4.56    1.72
   2  -5  -8    5.30    2.85
   2  -5  -7   81.67    9.85
  -2   5   6  141.33   23.12
   2  -5  -6  168.02   13.60
  -2   5   5   40.72   10.80
   2  -5  -5   58.98    7.39
  -2   5   4   81.19   15.11
   2  -5  -4   94.59   10.74
   2  -5  -4   85.41    8.70
  -2   5   3  777.30   42.64
   2  -5  -3  778.19   29.07
   2  -5  -3  772.41   25.89
  -2   5   2  265.64   21.87
  -2   5   1  343.11   16.44
  -2   5   1  333.50   22.49
  -2   5   0   30.00    4.66
  -2   5   0   33.27    6.74
  -2   5  -1  919.88   33.67
  -2   5  -2  465.64   22.86
  -2   5  -3   61.04    8.07
  -2   5  -4  203.65   15.06
  -2   5  -5   72.72    8.82
  -2   5  -6  202.45   15.17
  -2   5  -7   80.72    9.78
   2  -5   8  151.22   11.33
   2  -5   8  116.89   27.33
  -2   5  -8  146.97   13.96
  -2   5  -9    8.87    3.10
   2  -5   9    6.11    1.94
   2  -5   9    2.55    6.23
   2  -5  10  124.71   10.44
   2  -5  10   96.82   25.45
   2  -5  11   11.53    3.24
   2  -5  11   18.58   15.24
   2  -5  12  146.70   10.31
   2  -5  12  116.47   30.06
   2  -5  13   75.51   23.01
   2  -5  14   13.38    9.60
   2  -5  15   -6.81   10.79
   2  -5  16    1.48    9.74
   2  -5  17   -4.74   10.30
   2  -5  18  -25.87   16.89
   2  -4 -19   -0.62    2.80
   2  -4 -18   13.40    6.78
   2  -4 -17   12.40    6.42
  -2   4  16   33.21   10.59
   2  -4 -16   18.36    6.86
  -2   4  15   39.54   11.00
   2  -4 -15   26.04    8.08
  -2   4  14   19.47    8.19
   2  -4 -14   13.00    5.57
  -2   4  13   70.13   13.79
   2  -4 -13   64.05   12.24
  -2   4  12    0.41    2.63
   2  -4 -12   -0.60    2.10
  -2   4  11   52.11   10.70
   2  -4 -11   57.40    6.38
   2  -4 -11   35.75    8.52
  -2   4  10   66.20   11.44
   2  -4 -10   77.92    7.34
   2  -4 -10   54.09   10.02
  -2   4   9  124.49   14.53
   2  -4  -9  109.93   13.35
  -2   4   8   10.67    4.01
   2  -4  -8    5.66    3.17
  -2   4   7   53.38    7.97
   2  -4  -7   45.20    7.68
   2  -4  -6   18.05    4.48
  -2   4   5  105.48   18.61
   2  -4  -5  128.56   10.79
  -2   4   4  129.92   19.68
   2  -4  -4  146.63   13.95
   2  -4  -4  134.31   10.03
  -2   4   3   35.69    9.54
   2  -4  -3   40.62    6.75
  -2   4   3   28.34    5.36
   2  -4  -3   38.34    5.12
  -2   4   2   98.60    8.76
  -2   4   2   92.21   13.45
  -2   4   1   35.10    4.60
  -2   4   1   26.55    6.82
  -2   4   0  151.23    9.10
  -2   4   0  157.17   14.76
  -2   4  -1  662.94   28.46
  -2   4  -2   -0.23    1.97
  -2   4  -3   22.18    4.94
  -2   4  -4  121.99   11.32
  -2   4  -5   14.77    4.06
  -2   4  -6   -0.38    1.99
  -2   4  -7   19.30    4.90
  -2   4  -8    0.85    1.46
   2  -4   8    9.96    8.96
  -2   4  -9   -0.61    1.72
   2  -4   9    0.70    8.98
   2  -4  10   12.51    3.35
   2  -4  10   32.94   16.27
   2  -4  11   53.71    6.14
   2  -4  11   41.53   18.11
   2  -4  12    3.15    1.56
   2  -4  12   -0.14    8.83
   2  -4  13   71.64   24.26
   2  -4  14   96.86   27.31
   2  -4  15   41.02   19.41
   2  -4  16   13.94   13.82
   2  -4  17    7.09    7.80
   2  -4  18   10.41   13.39
   2  -4  19    9.93    9.47
   2  -3 -19    5.70    5.57
  -2   3  18    4.75    5.44
   2  -3 -18    8.31    4.57
  -2   3  17    3.09    2.57
   2  -3 -17    3.63    4.82
  -2   3  16    2.76    4.18
  -2   3  15    8.23    6.11
  -2   3  14   30.43    9.53
  -2   3  13   76.72   14.82
  -2   3  12   20.88    8.28
  -2   3  11   39.04   10.40
   2  -3 -11   49.22    5.40
  -2   3  10    4.00    4.65
  -2   3   9   31.37    7.96
  -2   3   8   -2.34    2.35
   2  -3  -8   -0.06    1.86
  -2   3   7   14.73    4.63
   2  -3  -7   12.26    3.75
  -2   3   6   26.34    6.02
   2  -3  -6   19.38    4.67
  -2   3   5   88.03    9.62
   2  -3  -5   86.80    9.22
   2  -3  -4   23.39    4.46
  -2   3   4   21.27    9.01
  -2   3   3   22.62    8.19
   2  -3  -3   24.14    5.62
   2  -3  -3   21.55    3.46
  -2   3   2    3.26    1.80
   2  -3  -2    1.09    0.85
  -2   3   2    1.23    2.72
  -2   3   1   29.49    3.59
  -2   3   1   41.28    8.32
  -2   3   0   -0.40    0.52
  -2   3   0   -3.39    3.22
   2  -3   0   -2.50    3.63
  -2   3  -1   88.36   10.34
   2  -3   1   87.95   11.01
  -2   3  -2   92.10    9.57
  -2   3  -3  416.32   20.95
  -2   3  -4  111.26   10.75
  -2   3  -5    2.41    2.37
  -2   3  -6   48.23    7.25
  -2   3  -7   -1.81    2.08
  -2   3  -8   22.15    5.12
  -2   3  -9    2.86    1.69
   2  -3   9    9.83   10.50
  -2   3 -10   11.47    3.96
   2  -3  10   17.06   13.95
   2  -3  11  -11.21   12.03
   2  -3  12   11.22    2.64
   2  -3  12    4.92    5.95
   2  -3  13   81.58   24.02
   2  -3  14   98.15   26.21
   2  -3  15   59.39   23.54
   2  -3  16   27.23   14.53
   2  -3  17   10.56    9.76
   2  -3  18   -4.54    8.82
   2  -3  19   11.71    9.45
  -2   2  19    6.52    4.64
  -2   2  18    8.52    8.61
  -2   2  17   -0.44    3.92
  -2   2  16    0.96    3.07
  -2   2  15   11.67    8.19
  -2   2  14   55.58   14.04
  -2   2  13    3.35    5.32
  -2   2  12  391.73   35.12
  -2   2  11    1.76    2.98
  -2   2  10  112.07   16.89
  -2   2   9  140.97   17.81
  -2   2   8   83.50   12.77
  -2   2   7    8.68    3.06
  -2   2   6   36.86    7.16
  -2   2   5    3.45    3.33
  -2   2   4   15.41    4.50
   2  -2  -3   47.07    7.93
   2  -2  -3   40.77    5.01
  -2   2   3   46.27   10.85
  -2   2   2   32.41    8.53
   2  -2  -2   31.65    5.42
   2  -2  -2   27.16    3.29
   2  -2  -1   32.80    2.87
   2  -2  -1   33.43    8.46
  -2   2   1   39.53    8.05
  -2   2   0    3.18    0.85
  -2   2   0   -1.41    2.26
   2  -2   0    0.40    2.02
  -2   2  -1   11.67    3.29
   2  -2   1   10.57    3.61
  -2   2  -2   88.14    9.49
   2  -2   2   82.46    9.70
  -2   2  -3 1228.61   36.58
  -2   2  -4   18.94    4.37
  -2   2  -5   69.46    8.49
  -2   2  -6   36.30    6.14
  -2   2  -7   -1.08    2.09
   2  -2   8   14.12    4.32
  -2   2  -8   18.18    4.72
   2  -2   9    2.34    2.77
  -2   2  -9    2.30    2.55
   2  -2  10   21.14    5.17
  -2   2 -10   29.68    6.35
   2  -2  10   21.15   11.43
   2  -2  11    1.37    1.38
   2  -2  11   -5.21    6.43
   2  -2  12    2.73    2.77
   2  -2  12    3.56    5.88
   2  -2  13   15.21    5.45
   2  -2  13   22.03   16.21
   2  -2  14   12.51    5.29
   2  -2  14   13.57   10.14
   2  -2  15   -3.04    3.00
   2  -2  15  -10.50   11.95
   2  -2  16   -4.59   11.22
   2  -2  17   -2.03    8.04
   2  -2  18   -7.29   10.22
   2  -2  19   -8.71   10.34
   2  -2  20   13.02   17.09
  -2   1  20   11.91    9.31
  -2   1  19    6.10    8.26
  -2   1  18    8.16    6.64
  -2   1  17    8.38    6.63
  -2   1  16   16.78    9.51
  -2   1  15   23.35    8.63
  -2   1  14   52.32   14.44
  -2   1  13    1.93    4.92
  -2   1  12   45.05   12.15
  -2   1  11   -6.13    6.20
  -2   1  10   92.63   16.24
  -2   1   9   70.91   13.40
  -2   1   8   20.23    7.78
  -2   1   7   43.42    9.25
  -2   1   6    3.84    3.65
  -2   1   5   32.76    7.86
  -2   1   4  112.89   12.56
  -2   1   3  117.49   17.78
  -2   1   3  135.22   11.78
  -2   1   2  301.84   25.79
   2  -1  -2  317.42   19.81
  -2   1   1   35.22    8.02
   2  -1  -1   34.51    5.56
   2  -1  -1   33.70    8.53
   2  -1   0  120.05   13.75
  -2   1   0  121.72   12.87
   2  -1   1  189.60   15.21
  -2   1  -1  188.94   14.82
  -2   1  -2  362.33   19.37
  -2   1  -2  360.27   19.14
   2  -1   2  329.55   19.08
  -2   1  -3 1680.63   44.08
  -2   1  -3 1724.59   43.98
   2  -1   3 1623.17   44.34
  -2   1  -4   44.03    6.57
  -2   1  -4   47.59    6.46
   2  -1   5  204.23   14.95
  -2   1  -5  214.55   14.46
   2  -1   6  202.68   14.87
  -2   1  -6  224.54   14.93
   2  -1   7    1.64    1.51
  -2   1  -7    1.69    2.41
   2  -1   8   35.83    6.70
  -2   1  -8   33.80    6.35
   2  -1   9   70.01    9.29
  -2   1  -9   71.20    9.34
   2  -1  10  128.23   12.96
   2  -1  10  110.41   24.67
  -2   1 -10  134.65   13.56
   2  -1  11    3.56    3.10
   2  -1  11   -6.99    9.64
   2  -1  12    9.16    4.09
   2  -1  12   15.18   12.67
   2  -1  13   74.09   10.87
   2  -1  13   63.71   20.91
   2  -1  14  174.95   17.29
   2  -1  14  191.20   36.45
   2  -1  15   41.87    8.80
   2  -1  15   22.89   14.55
   2  -1  16   17.75    5.94
   2  -1  16    0.83    7.88
   2  -1  17    7.03    8.62
   2  -1  18    2.90    9.37
   2  -1  19  -19.35   13.75
   2  -1  20   39.45   19.40
  -2   0  19    7.54    8.09
  -2   0  18   -3.01    7.24
  -2   0  17    7.65    6.50
  -2   0  16   -0.39    3.54
  -2   0  15    3.99    5.67
  -2   0  14   29.39   11.77
  -2   0  13    0.55    6.14
   2   0 -12   -0.07    1.14
  -2   0  12    5.19    5.58
   2   0 -11   18.94    4.18
  -2   0  11    7.03    5.57
   2   0 -10  334.62   11.47
  -2   0  10  297.75   31.32
   2   0 -10  334.60   17.39
   2   0  -9    2.39    1.66
  -2   0   9   -3.38    6.27
  -2   0   8  266.97   26.85
   2   0  -8  266.39   14.53
  -2   0   7   29.77    7.95
   2   0  -7   33.02    5.07
  -2   0   6    2.31    4.36
   2   0  -6    9.03    2.73
  -2   0   5  190.26   18.49
   2   0  -5  182.81   11.04
  -2   0   4   47.16    9.05
   2   0  -4   46.49    5.58
  -2   0   3   14.75    4.11
   2   0  -3   21.56    3.64
  -2   0   2 1342.73   56.87
  -2   0   2 1367.73   40.22
   2   0  -2 1391.25   45.45
  -2   0   2 1357.31   31.20
   2   0  -1  374.29   28.54
  -2   0   1  465.95   29.27
   2   0  -1  455.11   22.03
  -2   0   1  435.47   15.42
   2   0   0   86.53   11.77
  -2   0   0   86.29   10.78
  -2   0   0   92.68    6.55
  -2   0  -1    1.13    1.75
  -2   0  -1    0.35    1.47
   2   0   1    0.04    1.15
  -2   0  -1    1.68    1.14
  -2   0  -2  385.43   11.45
  -2   0  -2  422.34   19.32
   2   0   2  406.97   20.75
  -2   0  -2  431.00   20.29
  -2   0  -3  913.10   29.26
   2   0   3  863.88   30.38
  -2   0  -3  885.94   28.85
   2   0   3  863.78   30.13
   2   0   4 1748.40   44.83
  -2   0  -4 1723.54   42.61
  -2   0  -4 1741.34   43.00
   2   0   5  321.06   17.97
  -2   0  -5  342.43   17.85
   2   0   6   30.51    5.91
  -2   0  -6   35.35    5.88
   2   0   7    1.50    2.00
  -2   0  -7   -1.00    1.95
   2   0   8  224.64   16.00
  -2   0  -8  246.49   16.38
   2   0   9   89.75   10.37
  -2   0  -9   84.84   10.12
   2   0  10   45.58    7.79
   2   0  10   47.15   15.69
   2   0  11    0.98    1.34
   2   0  11   -5.45    7.97
   2   0  12   53.56    8.81
   2   0  12   35.27   14.64
   2   0  13  283.88   21.41
   2   0  13  201.00   34.26
   2   0  14  287.13   22.64
   2   0  14  210.37   36.28
   2   0  15   89.19   12.88
   2   0  15   75.98   24.09
   2   0  16  113.48   14.99
   2   0  16   70.82   22.42
   2   0  17   -4.11   10.41
   2   0  18   24.22   16.64
   2   0  19   -8.76   12.35
   2   0  20   10.09   11.98
   2   0  21    6.46    7.14
  -2  -1  19    0.11    4.83
  -2  -1  18   -5.03    6.46
  -2  -1  17   67.93   20.30
  -2  -1  16    4.23    7.18
   2   1 -15    6.69    2.93
  -2  -1  15    9.70    9.40
   2   1 -14   15.52    4.14
  -2  -1  14   24.32   12.17
  -2  -1  13   11.82    9.56
   2   1 -13    6.36    2.80
   2   1 -12    1.00    1.36
  -2  -1  12    6.11    6.57
   2   1 -11   -0.77    0.94
  -2  -1  11    6.82    7.28
   2   1 -10    0.16    1.24
  -2  -1  10  -15.04    7.25
   2   1  -9   68.15    5.31
  -2  -1   9   54.90   14.00
   2   1  -9   68.48    7.83
   2   1  -8   -1.33    1.08
  -2  -1   8    0.74    5.71
   2   1  -8    2.56    1.60
  -2  -1   7  188.87   22.90
   2   1  -7  187.15   12.23
  -2  -1   6  399.04   31.33
   2   1  -6  421.20   18.07
  -2  -1   5 2412.74   76.24
   2   1  -5 2402.56   48.87
  -2  -1   4   -2.96    4.63
   2   1  -4    4.13    2.30
  -2  -1   3   10.79    4.68
   2   1  -3    7.73    2.11
  -2  -1   2  127.67   17.79
  -2  -1   2  134.85   13.65
   2   1  -2  127.49    8.49
  -2  -1   1  200.56   18.85
  -2  -1   1  188.35   12.41
  -2  -1   1  200.18   14.44
   2   1  -1  190.79   15.24
  -2  -1   1  182.33    9.68
   2   1  -1  187.02    9.91
  -2  -1   0  146.77   14.05
   2   1   0  150.54   15.73
  -2  -1   0  149.87   10.75
   2   1   0  168.68   12.65
  -2  -1   0  142.58    8.16
   2   1   0  139.44    8.10
  -2  -1  -1  341.54   16.27
   2   1   1  302.47   10.84
   2   1   1  352.71   17.48
  -2  -1  -1  355.14   19.04
   2   1   1  352.07   20.59
  -2  -1  -1  343.93   12.50
   2   1   1  352.67   12.63
   2   1   2  896.08   29.30
  -2  -1  -2  894.80   27.38
   2   1   2  821.60   22.16
  -2  -1  -2  806.27   19.93
   2   1   2  909.44   31.25
  -2  -1  -2  948.42   30.59
  -2  -1  -2  919.15   21.06
  -2  -1  -3   19.50    4.11
  -2  -1  -3   15.30    2.73
   2   1   3   18.80    4.47
  -2  -1  -3   18.32    3.91
   2   1   3   17.68    4.18
  -2  -1  -3   17.13    2.48
  -2  -1  -4  332.42   15.74
   2   1   4  321.15   17.20
  -2  -1  -4  328.41   16.67
   2   1   4  333.17   17.45
  -2  -1  -4  326.18   10.81
   2   1   5  250.46   15.64
  -2  -1  -5  214.08   14.03
  -2  -1  -5  260.97   14.87
  -2  -1  -5  241.27    8.75
   2   1   6   60.36    8.06
  -2  -1  -6   67.60    7.84
   2   1   7  788.36   30.72
  -2  -1  -7  774.50   28.18
   2   1   8  220.47   16.28
  -2  -1  -8  213.37   14.77
   2   1   9    2.68    1.78
  -2  -1  -9    1.89    1.60
   2   1  10   17.35    5.15
   2   1  10   12.20    2.07
   2   1  10   16.11    9.15
   2   1  11   18.56    5.23
   2   1  11   14.85    2.33
   2   1  11    8.11    6.09
   2   1  12   34.33    7.56
   2   1  12   25.64   12.20
   2   1  13   53.18    9.76
   2   1  13   33.72   14.57
   2   1  14   13.40    5.41
   2   1  14   10.45    9.98
   2   1  15   11.95    4.67
   2   1  15   13.93   13.28
   2   1  16  125.31   15.95
   2   1  16   87.42   23.82
   2   1  17   -0.32    1.86
   2   1  17   -1.44    6.51
   2   1  18   -2.99    4.90
   2   1  19   51.80   21.71
   2   1  20   -6.31   11.67
   2   1  21    0.67    6.90
  -2  -2  18    8.69    8.98
  -2  -2  17   -4.57    7.66
  -2  -2  16   10.63   10.77
  -2  -2  15   12.89    9.42
   2   2 -15   21.77    5.78
  -2  -2  14   17.11   10.74
   2   2 -14    7.00    2.89
   2   2 -13   -2.30    1.83
  -2  -2  13    4.45    4.49
   2   2 -12    4.79    2.36
  -2  -2  12    3.18    6.53
  -2  -2  11    4.18    4.95
   2   2 -11   16.08    4.32
   2   2 -10   94.33    9.68
  -2  -2  10  100.69   19.68
   2   2  -9   19.26    2.93
   2   2  -9   15.81    3.79
  -2  -2   9   24.18   10.89
  -2  -2   8  170.77   24.72
   2   2  -8  155.30    8.35
   2   2  -8  165.35   12.27
   2   2  -7   81.67    6.20
   2   2  -7   89.68    8.82
  -2  -2   7   92.54   16.40
   2   2  -6  123.15    7.62
  -2  -2   6  135.94   20.02
   2   2  -6  128.78   10.33
  -2  -2   5  481.15   33.27
   2   2  -5  418.04   14.74
   2   2  -5  452.41   19.00
   2   2  -4  307.83   12.51
  -2  -2   4  394.16   29.12
   2   2  -4  360.86   16.27
  -2  -2   3   71.28    6.92
  -2  -2   3   84.78   12.82
   2   2  -3   68.13    5.66
   2   2  -3   77.61    7.30
  -2  -2   2   42.42    9.83
  -2  -2   2   38.86    5.05
  -2  -2   2   46.50    7.97
   2   2  -2   41.47    5.02
  -2  -2   1    5.62    4.57
  -2  -2   1    7.47    5.02
  -2  -2   1    3.65    4.44
   2   2  -1    0.87    1.20
  -2  -2   0  346.74   21.04
   2   2   0  344.47   24.30
   2   2   0  314.44   16.00
  -2  -2   0  302.85   13.99
  -2  -2   0  338.12   17.74
   2   2   0  354.26   20.19
   2   2   0  308.98   12.90
  -2  -2   0  295.96   12.69
  -2  -2  -1  313.21   17.54
   2   2   1  336.13   20.46
  -2  -2  -1  312.68   14.78
   2   2   1  264.32   11.82
   2   2   1  305.98   15.30
   2   2   1  308.42   16.88
   2   2   1  304.80   12.05
  -2  -2  -1  302.68   12.14
  -2  -2  -2   30.60    5.10
   2   2   2   25.05    4.19
  -2  -2  -2   24.21    3.45
   2   2   2   23.00    3.54
   2   2   2   25.44    4.96
  -2  -2  -2   28.05    4.63
  -2  -2  -2   28.53    3.36
   2   2   2   28.18    3.35
   2   2   3   13.25    3.17
  -2  -2  -3    9.08    2.58
   2   2   3    8.81    2.81
  -2  -2  -3    6.84    2.32
   2   2   3    8.89    2.79
   2   2   3   10.48    1.98
  -2  -2  -3    9.40    1.92
   2   2   4   31.97    5.64
  -2  -2  -4   39.20    5.17
   2   2   4   41.89    6.60
  -2  -2  -4   38.11    5.29
   2   2   4   40.53    5.81
  -2  -2  -4   35.29    3.36
   2   2   4   37.38    3.61
  -2  -2  -5   -0.59    1.88
   2   2   5    0.39    2.11
  -2  -2  -5    1.12    1.09
  -2  -2  -5    0.36    0.47
   2   2   6   29.58    6.42
  -2  -2  -6   20.72    5.50
  -2  -2  -6   21.45    4.42
  -2  -2  -6   21.21    2.12
  -2  -2  -7   70.42    9.74
   2   2   7  101.47   11.38
  -2  -2  -7   68.98    3.41
  -2  -2  -7   82.90    8.62
  -2  -2  -8   54.90    9.21
   2   2   8  102.06   12.22
  -2  -2  -8   79.99    8.90
  -2  -2  -9  115.62   13.88
  -2  -2  -9  151.50   12.74
   2   2  10  149.35   16.01
   2   2  10   75.48   19.10
   2   2  11   29.44    7.21
   2   2  11   21.52    2.95
   2   2  11   14.14    9.10
   2   2  12    0.81    2.50
   2   2  12   -5.44    8.64
   2   2  13    0.43    2.47
   2   2  13   -3.58    9.57
   2   2  14   51.54   10.55
   2   2  14   32.74   14.38
   2   2  15   -0.59    3.43
   2   2  15   -6.13    9.68
   2   2  16   42.78    9.63
   2   2  16   17.69    9.68
   2   2  17   -3.71    3.49
   2   2  17    1.32    7.73
   2   2  18   -4.19    4.45
  -2  -2 -18   -2.53    2.73
   2   2  18   -9.21    7.31
  -2  -2 -19   18.89    8.16
   2   2  19   18.53   10.22
  -2  -2 -20    5.53    5.18
   2   2  20    4.23    6.24
  -2  -3  18   36.83   17.26
  -2  -3  17   -3.08    4.46
  -2  -3  16    6.03    5.33
  -2  -3  15  -13.39   10.99
   2   3 -15    2.39    1.49
  -2  -3  14   -1.28    6.98
   2   3 -14    4.97    2.67
   2   3 -13   31.35    6.30
  -2  -3  13   28.49   11.95
   2   3 -12   49.51    7.60
  -2  -3  12   47.80   16.37
   2   3 -11   27.05    5.69
  -2  -3  11   29.81   10.85
  -2  -3  10  241.11   33.20
   2   3 -10  264.55   17.07
   2   3  -9    3.95    1.62
  -2  -3   9    1.87    5.86
   2   3  -8   99.57    9.85
  -2  -3   8   86.96   18.85
  -2  -3   7    5.19    1.81
  -2  -3   7    6.17    4.27
   2   3  -7    3.47    1.87
  -2  -3   6   17.50    2.84
  -2  -3   6   20.31    8.28
   2   3  -6   25.96    5.05
  -2  -3   5   79.12    5.86
   2   3  -5   94.96    9.14
  -2  -3   5  100.60   16.14
  -2  -3   4   46.05    4.44
   2   3  -4   62.20    7.13
  -2  -3   4   63.63   12.37
  -2  -3   3   71.56    5.84
  -2  -3   3   92.29   13.52
   2   3  -3   85.54    8.26
  -2  -3   2   42.53    4.68
  -2  -3   2   42.38    9.57
  -2  -3   2   49.94    9.49
   2   3  -2   40.99    5.48
  -2  -3   1 1275.90   48.73
   2   3  -1 1198.41   32.53
  -2  -3   1 1362.13   32.52
  -2  -3   1 1336.65   44.08
   2   3  -1 1198.61   31.25
  -2  -3   0  162.30   13.89
   2   3   0  149.81   16.08
  -2  -3   0  150.76    9.25
   2   3   0  139.40   10.06
  -2  -3   0  169.58   13.14
   2   3   0  142.88   13.93
   2   3   0  155.58    9.69
  -2  -3  -1    4.27    2.12
   2   3   1    7.43    3.55
  -2  -3  -1    1.90    1.00
   2   3   1    3.13    1.33
   2   3   1    5.50    2.12
   2   3   1    1.86    2.46
   2   3   1    3.58    1.54
   2   3   2  132.53   11.23
  -2  -3  -2  126.60    9.57
   2   3   2  135.24   10.43
   2   3   2  128.04    9.70
   2   3   2  133.26   10.65
   2   3   2  130.31    7.92
  -2  -3  -3    3.41    1.82
   2   3   3    6.06    2.77
   2   3   3    4.03    2.34
   2   3   3    4.66    1.94
  -2  -3  -3    4.32    1.99
   2   3   3    2.03    0.73
  -2  -3  -4  696.39   24.96
   2   3   4  799.91   29.98
   2   3   4  671.43   24.88
  -2  -3  -4  692.26   22.75
   2   3   4  731.71   18.26
   2   3   5  377.33   20.75
  -2  -3  -5  343.60   17.88
  -2  -3  -5  307.12   14.84
   2   3   5  342.25   11.07
  -2  -3  -6   16.12    4.51
   2   3   6   21.04    5.27
  -2  -3  -6   21.29    4.09
  -2  -3  -7   35.48    7.11
   2   3   7   37.75    7.04
  -2  -3  -7   27.38    4.64
   2   3   8    1.00    1.78
  -2  -3  -8   -1.00    2.98
  -2  -3  -8    1.19    1.24
   2   3   9   14.90    4.89
  -2  -3  -9   11.93    5.41
   2   3  10   21.92    6.13
  -2  -3 -10   16.61    6.06
   2   3  10   18.54    9.02
  -2  -3 -11   97.46   13.61
   2   3  11  144.32   15.03
   2   3  11   87.44   20.54
  -2  -3 -12   82.90   13.46
   2   3  12  112.42   13.78
   2   3  12   71.49   18.44
   2   3  13   -1.10    2.96
  -2  -3 -13   -0.74    2.56
  -2  -3 -14   89.52   15.10
   2   3  14   70.94   19.97
  -2  -3 -15   70.11   13.97
   2   3  15   44.22   17.34
  -2  -3 -16   10.22    5.67
   2   3  16   -0.33    4.98
   2   3  17   13.08    5.54
  -2  -3 -17   12.54    6.87
   2   3  17   15.82    8.55
   2   3  18   -2.40    3.13
  -2  -3 -18   -7.03    6.81
   2   3  18  -13.97   11.82
   2   3  19   -2.56    3.21
  -2  -3 -19    3.64    5.08
   2   3  19   -9.87    8.53
  -2  -3 -20    1.33    4.24
  -2  -4  17    4.66    6.59
  -2  -4  16   -2.29    6.00
  -2  -4  15   13.58   11.35
   2   4 -15    2.62    2.49
   2   4 -14    6.79    3.49
  -2  -4  14    5.87    5.00
   2   4 -13   61.83    9.27
  -2  -4  13   39.26   15.17
   2   4 -12   88.35   10.87
  -2  -4  12   88.95   21.98
   2   4 -11    5.61    2.83
  -2  -4  11   12.08    9.93
   2   4 -10   31.70    6.54
  -2  -4  10   30.56   12.65
  -2  -4   9   31.92   12.86
   2   4  -9   37.31    6.45
  -2  -4   8   28.76   12.43
   2   4  -8   27.82    5.66
   2   4  -7    1.77    1.45
  -2  -4   7    5.41    5.89
   2   4  -6    4.22    2.65
  -2  -4   6    6.82    5.68
   2   4  -5   54.73    7.44
  -2  -4   5   54.25   11.87
  -2  -4   4   -8.18    6.31
   2   4  -4    0.23    1.22
  -2  -4   3   67.14   11.92
  -2  -4   2    1.69    2.91
   2   4  -2    3.09    1.67
  -2  -4   2    0.66    5.04
  -2  -4   1  198.99   18.04
  -2  -4   1  203.77   18.14
   2   4  -1  176.26   11.02
  -2  -4   0   38.95    6.38
  -2  -4   0   34.82    7.27
  -2  -4   0   33.35    5.10
   2   4   0   34.45    5.11
  -2  -4  -1   59.04    6.73
   2   4   1   61.49    9.42
   2   4   1   61.86    7.23
  -2  -4  -1   58.02    7.80
   2   4   1   53.69    8.62
  -2  -4  -1   55.83    5.93
  -2  -4  -2   22.34    3.77
   2   4   2   19.90    4.56
   2   4   2   29.50    5.24
   2   4   2   18.81    4.55
  -2  -4  -2   22.49    3.98
   2   4   2   26.16    3.90
  -2  -4  -3    1.72    1.34
   2   4   3    0.58    1.33
   2   4   3    1.34    1.98
   2   4   3    0.43    2.04
   2   4   3    0.58    1.28
   2   4   4 1028.44   32.91
  -2  -4  -4 1056.96   33.03
  -2  -4  -4 1001.05   26.56
   2   4   4 1000.30   30.52
   2   4   4 1057.59   25.17
  -2  -4  -5  545.30   23.88
   2   4   5  533.40   23.87
  -2  -4  -5  494.81   18.35
   2   4   5  497.27   20.86
   2   4   5  534.59   15.87
  -2  -4  -6  117.42   11.55
   2   4   6  120.48   11.51
   2   4   6  125.07    6.63
  -2  -4  -6  107.09    8.53
   2   4   7  275.09   18.29
  -2  -4  -7  254.27   18.00
  -2  -4  -7  244.97   14.15
   2   4   7  265.42    8.88
  -2  -4  -8   13.83    4.77
   2   4   8   18.85    4.87
  -2  -4  -9   18.17    5.39
   2   4   9   24.30    6.02
  -2  -4 -10   62.83   10.69
   2   4  10   67.79   10.01
   2   4  10   40.73   13.48
  -2  -4 -11   -1.13    2.00
   2   4  11   -4.88    3.15
   2   4  11   -2.31    4.31
  -2  -4 -12  101.04   15.16
   2   4  12  118.18   14.17
   2   4  12   73.62   18.91
   2   4  13   73.47   11.34
  -2  -4 -13   61.79   11.83
   2   4  13   34.71   13.12
   2   4  14  218.74   21.00
  -2  -4 -14  169.85   21.47
  -2  -4 -15  149.22   20.48
   2   4  15  108.93   24.11
   2   4  16   86.65   14.30
  -2  -4 -16   68.77   14.21
   2   4  16   39.55   16.74
   2   4  17   55.29   12.59
  -2  -4 -17   35.75   10.49
   2   4  17   30.64   13.60
   2   4  18   -1.13    2.79
  -2  -4 -18    8.73    5.61
   2   4  19   11.37    6.09
  -2  -4 -19    2.86    4.22
   2   4  20    4.00    3.80
  -2  -4 -20   10.74    7.07
   2   5 -16   16.80    5.37
  -2  -5  16    5.01    5.42
   2   5 -15   20.31    6.16
  -2  -5  15   19.91   12.95
   2   5 -14   -2.69    2.49
  -2  -5  14   15.05   11.27
   2   5 -13   12.56    4.52
  -2  -5  13    6.21    7.00
   2   5 -12   64.20    9.79
  -2  -5  12   56.73   18.20
   2   5 -11   46.39    8.24
  -2  -5  11   41.37   17.84
   2   5 -10   -0.54    2.50
  -2  -5  10   -1.81    8.38
  -2  -5   9  186.50   30.61
   2   5  -9  214.69   16.76
   2   5  -8  135.22   13.09
  -2  -5   8  102.76   21.93
   2   5  -7  129.89   12.64
  -2  -5   7  119.71   22.18
  -2  -5   6  100.44   18.87
  -2  -5   5   13.61    6.92
  -2  -5   4    5.39    2.24
  -2  -5   4   16.43    7.25
  -2  -5   3  218.04   22.34
  -2  -5   3  193.95   11.82
   2   5  -3  191.21   11.55
  -2  -5   2  438.53   31.11
  -2  -5   2  520.05   32.47
  -2  -5   2  459.35   19.12
   2   5  -2  471.28   18.59
  -2  -5   1   57.19    9.66
  -2  -5   1   64.11   10.39
  -2  -5   1   62.47    6.93
   2   5  -1   61.44    6.84
  -2  -5   0   33.40    5.67
  -2  -5   0   45.00    8.40
  -2  -5   0   47.33    6.16
   2   5   0   47.86    6.53
  -2  -5  -1  294.55   14.28
  -2  -5  -1  282.53   14.63
  -2  -5  -1  311.30   18.57
   2   5   1  294.59   21.98
   2   5   1  295.21   16.19
  -2  -5  -2  285.16   12.23
   2   5   2  286.51   18.02
  -2  -5  -2  292.33   14.92
   2   5   2  268.17   18.60
   2   5   2  290.65   15.83
  -2  -5  -3  466.77   15.49
   2   5   3  450.25   20.09
  -2  -5  -3  469.42   19.10
   2   5   3  428.71   21.18
   2   5   3  461.30   20.89
   2   5   4  727.19   25.45
  -2  -5  -4  720.84   20.35
   2   5   4  642.85   24.75
  -2  -5  -4  735.82   24.78
  -2  -5  -4  791.91   29.23
   2   5   4  775.49   28.71
  -2  -5  -5    2.03    1.36
   2   5   5    1.17    1.22
  -2  -5  -5    3.65    2.35
  -2  -5  -5   -2.62    1.71
  -2  -5  -6    1.97    1.48
  -2  -5  -6    2.76    2.24
  -2  -5  -6    5.13    2.60
   2   5   6    1.18    1.02
  -2  -5  -7    1.70    1.85
  -2  -5  -7    0.57    1.45
   2   5   7    0.66    0.59
  -2  -5  -8  174.45   15.43
   2   5   8  166.09    7.19
  -2  -5  -9    2.09    1.60
  -2  -5 -10   29.31    6.93
   2   5  10   18.48    9.74
  -2  -5 -11   46.14    9.42
   2   5  11   36.79   12.05
  -2  -5 -12   70.06   12.21
   2   5  12   47.57   14.25
  -2  -5 -13    7.29    4.36
   2   5  13   13.15    5.84
   2   5  13    3.23    4.99
  -2  -5 -14    7.43    3.49
   2   5  14    9.10    4.72
   2   5  14    5.13    6.35
   2   5  15  102.41   14.87
  -2  -5 -15   82.14   14.85
   2   5  15   61.25   17.30
   2   5  16   -0.04    3.55
  -2  -5 -16   -0.61    2.30
   2   5  17    9.03    5.56
  -2  -5 -17   18.56    8.45
  -2  -5 -18    7.80    6.53
   2   5  18   13.01    6.42
  -2  -5 -19   12.49    7.36
   2   5  19   17.29    8.47
   2   5  20    6.06    5.43
   2   6 -16    1.10    2.41
  -2  -6  16   -2.27    7.53
   2   6 -15    5.08    3.24
  -2  -6  15   16.93    9.06
   2   6 -14   17.16    5.44
  -2  -6  14    8.99    9.84
  -2  -6  13    0.20    4.72
   2   6 -13    7.26    3.44
  -2  -6  12   15.89   11.96
   2   6 -12    0.81    2.28
   2   6 -11   89.65   11.67
  -2  -6  11   81.90   22.68
   2   6 -10  142.17   14.67
  -2  -6  10  137.42   27.36
   2   6  -9  182.46   16.29
  -2  -6   9  151.35   27.53
  -2  -6   8   74.72   18.78
  -2  -6   7   15.84    9.76
  -2  -6   6   76.49    8.13
  -2  -6   6   81.67   18.19
  -2  -6   5   55.23    6.64
  -2  -6   5   48.70   13.42
   2   6  -4  172.21   10.36
  -2  -6   4  199.73   24.55
  -2  -6   4  195.95   12.87
   2   6  -3   10.17    2.42
  -2  -6   3   11.45    2.78
  -2  -6   3    9.10    4.84
  -2  -6   2   51.83   10.41
   2   6  -2   59.33    6.50
  -2  -6   2   53.27    6.53
  -2  -6   2   53.91   10.49
  -2  -6   1  601.45   29.00
  -2  -6   1  628.53   34.66
  -2  -6   1  610.88   23.34
   2   6  -1  708.36   25.60
  -2  -6   0  179.23   11.92
  -2  -6   0  200.12   17.12
  -2  -6   0  187.87   12.46
   2   6   0  191.34   12.76
  -2  -6  -1  127.71    8.15
   2   6   1  132.71   10.68
  -2  -6  -1  148.15   13.18
  -2  -6  -1  140.52   10.83
  -2  -6  -2   30.86    3.35
   2   6   2   30.75    5.30
  -2  -6  -2   33.68    5.45
   2   6   2   26.06    6.47
  -2  -6  -3    2.16    1.08
   2   6   3    1.02    0.81
  -2  -6  -3    3.49    3.10
   2   6   3    3.19    2.98
   2   6   4  516.40   20.63
   2   6   4  460.91   21.85
  -2  -6  -4  557.65   22.34
  -2  -6  -4  525.37   15.40
   2   6   5   71.74    7.48
  -2  -6  -5   89.76   10.66
   2   6   5   62.69    7.05
  -2  -6  -5   82.22    8.48
  -2  -6  -5   74.98    5.93
   2   6   6  100.19    9.08
  -2  -6  -6  118.71   12.44
   2   6   6   89.17    7.69
  -2  -6  -6  126.81   10.56
  -2  -6  -7   49.49    8.52
  -2  -6  -7   42.94    6.26
  -2  -6  -8   69.90   10.27
  -2  -6  -8   62.80    7.31
   2   6   8   59.15    5.20
  -2  -6  -9  188.81   17.32
  -2  -6  -9  201.69   13.26
   2   6   9  196.94    8.40
  -2  -6 -10    3.61    3.26
   2   6  10   -0.40    0.38
   2   6  10   -0.93    3.01
  -2  -6 -11    4.72    3.68
   2   6  11    2.89    2.47
  -2  -6 -12   49.33   10.08
   2   6  12   24.60    9.74
  -2  -6 -13  102.82   15.02
   2   6  13   64.27   15.01
  -2  -6 -14   22.72    7.16
   2   6  14   25.76    8.08
  -2  -6 -15    9.40    5.28
   2   6  15   -2.13    4.29
   2   6  16   31.05    8.65
  -2  -6 -16   22.85    7.98
   2   6  17    5.32    4.68
  -2  -6 -17   -2.03    4.02
  -2  -6 -18    8.63    5.99
   2   6  18    3.85    2.39
  -2  -6 -19    8.56    5.50
   2   6  19    5.87    4.97
   2   6  20   -3.31    4.82
   2   6  21    4.73    6.84
   2   7 -16    2.81    3.05
   2   7 -15   12.63    5.34
  -2  -7  15   11.70   11.73
  -2  -7  14    9.25    9.88
   2   7 -14   11.72    5.03
  -2  -7  13    9.77    6.52
   2   7 -13    4.67    3.16
   2   7 -12    3.16    2.75
  -2  -7  12    3.95    5.29
   2   7 -11   25.18    6.52
  -2  -7  11   29.92   14.69
   2   7 -10   44.71    8.74
  -2  -7  10   19.54   12.07
  -2  -7   9   -1.54    9.17
  -2  -7   8   35.93   12.99
  -2  -7   7  158.03   12.11
  -2  -7   7  131.34   23.95
  -2  -7   6    5.01    2.94
  -2  -7   6    1.36    5.33
  -2  -7   5   77.19    8.68
  -2  -7   5   73.83   16.66
   2   7  -4    4.69    1.67
  -2  -7   4    2.68    1.78
  -2  -7   4    7.90    6.01
   2   7  -3    0.95    1.07
  -2  -7   3   -2.08    2.11
  -2  -7   3    3.02    2.90
  -2  -7   2    8.87    4.20
   2   7  -2   13.12    3.42
  -2  -7   2   10.02    3.67
  -2  -7   2    9.79    6.02
  -2  -7   1   20.68    5.05
  -2  -7   1   20.54    4.29
  -2  -7   1   19.77    7.35
   2   7  -1   21.85    4.28
  -2  -7   0   47.82    5.24
  -2  -7   0   61.90   10.52
  -2  -7   0   59.05    7.69
   2   7   0   51.50    6.79
  -2  -7  -1   -0.13    0.42
  -2  -7  -1   -1.63    2.03
  -2  -7  -1   -1.18    1.70
  -2  -7  -2    0.90    0.58
  -2  -7  -2   -0.43    1.76
  -2  -7  -2    0.38    1.20
   2   7   3    5.54    2.15
  -2  -7  -3    7.43    2.69
   2   7   3   11.31    4.84
  -2  -7  -3   10.76    1.52
   2   7   4    0.91    1.12
  -2  -7  -4   -1.89    2.84
   2   7   4    1.10    2.31
   2   7   5  171.62   11.73
   2   7   5  167.61   13.00
  -2  -7  -5  209.77   14.29
   2   7   6    0.53    0.99
  -2  -7  -6   -1.64    2.47
   2   7   6    0.24    0.83
  -2  -7  -6   -1.23    1.50
  -2  -7  -7   51.17    8.69
   2   7   7   30.98    4.32
  -2  -7  -7   45.47    6.78
  -2  -7  -8   -0.89    1.76
  -2  -7  -8    0.09    1.94
  -2  -7  -9   43.04    8.52
  -2  -7  -9   37.03    6.11
   2   7   9   20.03    6.74
  -2  -7 -10   93.12   13.26
  -2  -7 -10   89.43    9.39
   2   7  10   92.71    6.03
  -2  -7 -11   30.67    7.53
  -2  -7 -12  109.92   14.94
  -2  -7 -13   12.23    5.52
  -2  -7 -14   26.77    7.71
   2   7  15   26.19    8.68
  -2  -7 -15   22.81    7.26
  -2  -7 -16   64.36   13.05
   2   7  16   76.24   14.43
  -2  -7 -17   15.05    6.26
   2   7  17   15.98    6.53
   2   7  18   20.48    7.75
  -2  -7 -18   23.26    8.24
  -2  -7 -19    2.68    3.86
   2   7  19   -2.06    2.36
   2   7  20    1.79    2.77
   2   8 -16   19.69    6.75
   2   8 -15    9.86    4.83
  -2  -8  14   40.61   18.22
   2   8 -14   39.73    8.99
   2   8 -13    3.76    2.21
  -2  -8  13  -10.52    9.44
   2   8 -12    4.30    3.42
  -2  -8  12   12.19   10.26
   2   8 -11    8.61    4.27
  -2  -8  11    6.74    5.37
  -2  -8  10    5.95   11.31
  -2  -8   9   -0.32    6.57
  -2  -8   8    2.66    1.98
  -2  -8   8    9.40   10.41
  -2  -8   7   15.21    4.43
  -2  -8   7   -3.86    4.26
  -2  -8   6    8.64    3.40
  -2  -8   6   21.73   10.92
  -2  -8   5   82.82    9.65
  -2  -8   5   64.32   16.63
   2   8  -4  295.35   14.49
  -2  -8   4  324.89   34.05
  -2  -8   3    1.44    2.04
   2   8  -3    3.25    1.54
  -2  -8   3    0.79    2.32
  -2  -8   2    5.42    3.27
   2   8  -2    0.76    1.44
  -2  -8   2    0.02    1.70
  -2  -8   2    0.64    3.20
  -2  -8   1    0.11    1.19
   2   8  -1    3.13    2.14
  -2  -8   1    0.79    2.33
  -2  -8   1   -0.39    3.74
  -2  -8   0   33.61    3.33
   2   8   0   39.86    6.20
  -2  -8   0   47.02    9.34
  -2  -8   0   47.83    7.13
  -2  -8  -1    2.97    2.06
  -2  -8  -1   -0.15    2.54
  -2  -8  -2    7.88    3.78
  -2  -8  -2    4.60    2.60
  -2  -8  -3    1.93    2.51
   2   8   3    1.67    2.12
   2   8   4    5.45    1.79
  -2  -8  -4    4.91    2.74
   2   8   4    6.50    3.42
   2   8   5    9.93    2.70
  -2  -8  -5   18.13    4.29
   2   8   5   10.46    3.46
   2   8   6   83.94    8.06
   2   8   6   73.24    7.90
  -2  -8  -7  357.03   24.06
  -2  -8  -7  370.35   20.59
  -2  -8  -8   82.10   12.01
  -2  -8  -8   91.87   10.44
  -2  -8  -9   13.90    5.56
  -2  -8  -9    1.13    2.31
  -2  -8 -10   89.00   13.14
  -2  -8 -10  106.26   11.10
  -2  -8 -11   58.50   10.96
  -2  -8 -11   68.05    8.93
  -2  -8 -12   25.72    7.53
  -2  -8 -13    1.95    2.57
  -2  -8 -14    0.73    2.00
  -2  -8 -15   60.40   12.00
   2   8  16  122.86   18.18
  -2  -8 -16   90.34   15.29
   2   8  17   49.19   12.30
  -2  -8 -17   44.52   10.74
   2   8  18   45.25   12.31
  -2  -8 -18   31.54    9.64
   2   8  19    3.37    4.90
   2   9 -15    7.40    5.29
   2   9 -14   32.84    8.73
   2   9 -13   -3.83    3.64
  -2  -9  13    3.01    7.65
   2   9 -12    8.36    4.94
  -2  -9  12   15.55    9.98
  -2  -9  11   -8.78    7.00
   2   9 -11    0.32    1.79
  -2  -9  10    2.85    7.66
  -2  -9   9   -5.90    9.06
  -2  -9   8    5.21    3.00
  -2  -9   8    8.11    8.94
  -2  -9   7   32.20    6.23
  -2  -9   7   14.06   10.55
  -2  -9   6   -1.20    2.21
  -2  -9   6   -4.16    5.58
  -2  -9   5   -0.35    1.98
  -2  -9   5    0.82    4.71
  -2  -9   4   13.76    3.76
  -2  -9   4   17.88    8.43
  -2  -9   3   55.76    9.75
   2   9  -3   58.81    7.49
  -2  -9   3   73.86    9.57
  -2  -9   3   62.61   13.92
  -2  -9   2   13.50    3.98
   2   9  -2   10.02    3.00
  -2  -9   2   14.74    3.89
  -2  -9   2   10.58    4.65
  -2  -9   1    1.96    0.94
   2   9  -1    0.17    1.01
  -2  -9   1    3.88    2.54
  -2  -9   1   -3.75    3.57
  -2  -9   0   -3.77    4.59
  -2  -9   0    5.39    2.34
  -2  -9  -1   36.64    6.79
  -2  -9  -1   28.83    6.71
  -2  -9  -2    2.54    3.64
  -2  -9  -2    2.13    1.51
  -2  -9  -3    1.10    3.67
  -2  -9  -4   82.71   10.00
  -2  -9  -5    2.83    2.84
  -2  -9  -6  174.10   14.90
  -2  -9  -7  134.15   13.34
  -2  -9  -8   47.22    9.25
  -2  -9  -8   43.13    8.04
  -2  -9  -9  111.33   14.76
  -2  -9  -9  110.55   12.20
  -2  -9 -10   20.89    7.24
  -2  -9 -10   12.05    4.61
  -2  -9 -11    8.55    4.73
  -2  -9 -11   -5.54    3.17
  -2  -9 -12    1.47    2.66
  -2  -9 -12   -1.54    2.27
  -2  -9 -13   -4.79    4.68
  -2  -9 -14    1.38    2.62
  -2  -9 -15   48.90   11.09
  -2  -9 -16   10.34    5.22
   2   9  17   22.11    8.71
  -2  -9 -17   20.62    7.27
   2   9  18   19.57    8.38
   2  10 -13    0.40    3.24
   2  10 -12    4.04    2.96
  -2 -10  12   -7.84    8.46
  -2 -10  11  -18.26   12.29
  -2 -10  10    4.10    9.51
  -2 -10   9    9.92    4.40
  -2 -10   9    4.79    8.53
  -2 -10   8    3.93    2.16
  -2 -10   8   12.64    9.75
  -2 -10   7   -2.12    2.78
  -2 -10   7   -6.84    8.51
  -2 -10   6   16.90    5.37
  -2 -10   6    4.38    5.11
  -2 -10   5   -0.68    1.80
  -2 -10   5    6.30    4.47
  -2 -10   4   -0.25    2.09
  -2 -10   4    0.45    5.54
  -2 -10   3    5.36    2.67
  -2 -10   3    3.93    7.35
   2  10  -2   66.89    8.51
  -2 -10   2   78.84   10.34
  -2 -10   2   71.38   14.46
   2  10  -1   20.89    4.98
  -2 -10   1   32.70    6.73
  -2 -10   1   26.29    7.34
  -2 -10   0   90.39   13.43
  -2 -10   0  126.77   13.22
  -2 -10  -1    5.73    3.99
  -2 -10  -1    1.01    2.20
  -2 -10  -2    4.70    2.70
  -2 -10  -2    9.44    3.81
  -2 -10  -3   37.89    7.06
  -2 -10  -4   31.59    6.29
  -2 -10  -5   14.94    5.54
  -2 -10  -6   17.20    4.89
  -2 -10  -7   24.87    6.42
  -2 -10  -8    0.26    3.59
  -2 -10  -9   -3.30    4.16
  -2 -10 -10    6.03    3.92
  -2 -10 -10   18.10    6.07
  -2 -10 -11    1.83    2.58
  -2 -10 -11    2.30    2.31
  -2 -10 -12  173.35   20.20
  -2 -10 -12  206.86   17.99
  -2 -10 -13    7.57    4.77
  -2 -10 -13    9.05    4.04
  -2 -10 -14    5.10    2.95
  -2 -10 -15    3.68    3.58
  -2 -10 -16   41.99   10.99
   2  10  17   -2.32    5.22
  -2 -11  12   12.41   14.35
  -2 -11  11   -4.64    9.36
  -2 -11  10    3.93    9.13
  -2 -11   9   14.50   10.03
  -2 -11   8   60.15    9.88
  -2 -11   8   35.94   13.99
  -2 -11   7   16.96    5.55
  -2 -11   7   10.23    7.90
  -2 -11   6   -2.62    2.16
  -2 -11   6    7.41    7.67
  -2 -11   5   12.95    4.42
  -2 -11   5    8.45    6.71
  -2 -11   4    2.02    1.97
  -2 -11   4    5.33    3.06
  -2 -11   3   14.34    4.70
  -2 -11   3   21.25    9.65
  -2 -11   2   51.45    9.56
  -2 -11   2   32.66    9.36
   2  11  -1   12.10    3.73
  -2 -11   1   18.02    5.13
  -2 -11   1   14.04    6.96
  -2 -11   0   12.85    4.25
  -2 -11   0    1.80    3.66
  -2 -11  -1   68.93   10.77
  -2 -11  -1   99.44   12.49
  -2 -11  -2   51.37    9.56
  -2 -11  -3   22.44    6.39
  -2 -11  -4   -0.13    3.59
  -2 -11  -5   41.67    8.39
  -2 -11  -6  226.18   19.02
  -2 -11  -7   39.08    8.03
  -2 -11  -8   24.44    6.84
  -2 -11  -9    5.42    2.85
  -2 -11 -10   -2.31    3.41
  -2 -11 -11   55.62   11.61
  -2 -11 -11   67.68   10.63
  -2 -11 -12    2.64    2.53
  -2 -11 -12    0.90    2.41
  -2 -11 -13   33.39    8.84
  -2 -11 -13   45.97    8.77
  -2 -11 -14    7.44    4.72
  -2 -11 -15   52.71   12.22
  -2 -12  11    7.24    7.33
  -2 -12  10   18.16    9.99
  -2 -12   9   -1.31    3.86
  -2 -12   8   46.03    8.72
  -2 -12   8   30.15   13.53
  -2 -12   7   -1.81    2.23
  -2 -12   7    1.66    6.86
  -2 -12   6   10.51    4.19
  -2 -12   6    1.33    6.08
  -2 -12   5   10.63    4.87
  -2 -12   5   -5.95    6.74
  -2 -12   4   12.85    5.56
  -2 -12   4    5.14    3.45
  -2 -12   3   -2.39    3.31
  -2 -12   3   -2.26    6.65
  -2 -12   2    2.41    2.10
  -2 -12   2   -4.75    4.42
  -2 -12   1   71.60   11.17
  -2 -12   0    2.86    2.47
  -2 -12  -1    5.53    3.58
  -2 -12  -2   24.60    6.50
  -2 -12  -3   23.40    6.52
  -2 -12  -4   21.23    6.09
  -2 -12  -5   15.87    6.22
  -2 -12  -6   74.89   11.73
  -2 -12  -7   21.00    6.32
  -2 -12  -8   -1.78    3.48
  -2 -12  -9   -2.80    3.39
  -2 -12 -10   14.82    5.02
  -2 -12 -11    9.15    5.00
  -2 -12 -12    0.14    2.11
  -2 -12 -13   29.57    9.24
  -2 -12 -13   25.11    6.81
  -2 -12 -14   13.26    6.02
  -2 -13  10    1.48    6.16
  -2 -13   9   -5.96    6.89
  -2 -13   8   22.92    6.72
  -2 -13   8    1.81    4.03
  -2 -13   7   22.97    7.38
  -2 -13   7    7.72    9.60
  -2 -13   6    5.96    3.41
  -2 -13   6    5.85    6.43
  -2 -13   5    1.29    3.09
  -2 -13   5   -0.44    3.77
  -2 -13   4    2.77    3.55
  -2 -13   3    4.86    3.95
  -2 -13   2   25.12    7.20
  -2 -13   1   14.26    4.65
  -2 -13   0    2.90    2.25
  -2 -13  -1    7.00    3.74
  -2 -13  -2    7.72    5.31
  -2 -13  -3   85.20   12.47
  -2 -13  -4   12.05    5.87
  -2 -13  -5    4.24    3.52
  -2 -13  -6   23.99    7.82
  -2 -13  -7    1.08    2.84
  -2 -13  -8    3.40    4.07
  -2 -13  -9    2.05    3.35
  -2 -13 -10   -2.50    3.53
  -2 -13 -11    0.85    3.29
  -2 -13 -12    5.63    4.60
  -2 -13 -13   25.73    7.42
  -2 -14   7   43.82    9.70
  -2 -14   6   19.18    6.63
  -2 -14   5    5.26    4.45
  -2 -14   4    4.54    3.49
  -2 -14   3   -1.78    3.82
  -2 -14   2   15.17    6.18
  -2 -14   1   -5.51    5.08
  -2 -14   0   17.09    6.42
  -2 -14  -1    5.48    4.63
  -2 -14  -2   14.01    5.32
  -2 -14  -3   25.31    7.55
  -2 -14  -4   33.60    8.82
  -2 -14  -5    5.54    5.13
  -2 -14  -6   -3.82    2.71
  -2 -14  -7    5.49    4.71
  -2 -14  -8    9.20    5.30
  -2 -14  -9   -0.70    2.17
  -2 -14 -10    1.22    2.92
  -2 -14 -11    1.14    2.74
  -2 -14 -12   -5.50    5.06
  -2 -14 -13   27.30    7.91
  -2 -15   4   12.49    5.78
  -2 -15   3   13.94    5.88
  -2 -15   2   14.84    5.78
  -2 -15   1   17.51    6.58
  -2 -15   0    7.78    4.50
  -2 -15  -1   -7.22    4.92
  -2 -15  -2   63.13   11.78
  -2 -15  -3   26.77    8.75
  -2 -15  -4    5.07    3.61
  -2 -15  -5   -1.83    3.95
  -2 -15  -6   23.83    6.38
  -2 -15  -7   84.90   14.20
  -2 -15  -8   37.42    9.90
  -2 -15  -9    3.61    3.90
  -2 -15 -10   -3.09    5.00
   3 -14  -9   -0.57    2.16
   3 -14  -8    5.86    4.09
   3 -14  -7    0.53    2.71
   3 -14  -6   -2.21    2.88
   3 -14  -5   -0.74    2.94
   3 -14  -4    6.50    4.63
   3 -14  -3    6.63    3.97
   3 -14  -2    2.77    2.58
   3 -14  -1   -2.39    4.35
   3 -14   0    9.35    5.00
   3 -14   1    1.65    2.21
   3 -14   2   -5.06    2.90
   3 -14   3    5.66    4.18
   3 -14   4   -9.30    4.77
   3 -14   5   19.47    6.21
   3 -14   6   11.11    4.77
   3 -14   7    4.22    3.19
   3 -13 -11   14.95    5.85
   3 -13 -10   13.98    5.45
   3 -13  -9   -6.41    4.61
   3 -13  -8   -8.98    4.94
   3 -13  -7    7.04    4.02
   3 -13  -6    5.99    4.21
   3 -13  -5    2.74    2.81
   3 -13  -4   12.12    5.16
   3 -13  -3   63.14   10.87
   3 -13  -2   13.00    5.59
   3 -13  -1   -3.96    4.06
   3 -13   0   -0.73    3.02
   3 -13   1    4.47    3.29
   3 -13   2    2.46    3.34
   3 -13   3   -4.84    3.60
   3 -13   4    3.83    2.13
   3 -13   5    8.81    4.48
   3 -13   6   20.10    6.84
   3 -13   6   -9.21   12.40
   3 -13   7   19.11    6.10
   3 -13   7   17.19   10.44
   3 -13   8   -3.37    3.78
   3 -13   8    2.52    9.27
   3 -13   9   10.64    3.74
   3 -13   9    1.79    6.90
   3 -13  10    6.05   11.79
   3 -12 -11   39.98    8.65
   3 -12 -10   -1.09    2.34
   3 -12  -9    2.10    2.36
   3 -12  -8    1.89    2.39
   3 -12  -7    4.71    3.69
   3 -12  -6    9.16    4.92
   3 -12  -5   11.82    4.42
   3 -12  -4    1.50    2.93
   3 -12  -3   53.57    9.49
   3 -12  -2   49.76    9.14
   3 -12  -1    4.55    2.99
   3 -12   0    1.85    2.09
   3 -12   1    8.70    4.57
   3 -12   2   32.24    7.11
   3 -12   3   -4.73    4.14
   3 -12   3    4.26    7.79
   3 -12   4    1.77    2.61
   3 -12   4   -6.84    6.94
   3 -12   5    2.77    3.49
   3 -12   5    4.93    8.09
   3 -12   6    4.18    4.14
   3 -12   6    1.79    5.64
   3 -12   7    6.90    3.82
   3 -12   7   -9.95   11.21
   3 -12   8    0.17    2.77
   3 -12   8   12.88   13.09
   3 -12   9    4.26    4.06
   3 -12   9   17.86   14.54
   3 -12  10   -1.18    2.55
   3 -12  10   -3.76    6.98
   3 -12  11   -1.21    6.80
   3 -11 -12    0.96    1.72
   3 -11 -11   18.74    5.78
   3 -11 -10    6.26    3.69
   3 -11  -9    3.66    3.41
   3 -11  -8   59.48   10.21
   3 -11  -7   -4.46    3.64
   3 -11  -6   60.20    9.49
   3 -11  -5   -6.30    4.59
   3 -11  -4   38.51    7.71
   3 -11  -3    4.29    3.77
   3 -11  -2   14.24    5.84
   3 -11  -1   12.97    4.30
   3 -11   0   21.74    5.57
   3 -11   1   14.45    5.73
   3 -11   2   49.04    9.19
   3 -11   3    2.36    3.01
   3 -11   3    0.86    7.90
   3 -11   4   29.89    6.81
   3 -11   4    1.72   11.42
   3 -11   5   41.77    8.32
   3 -11   5   19.28   12.21
   3 -11   6   29.16    7.15
   3 -11   6   21.30   13.43
   3 -11   7   44.68    8.00
   3 -11   7   42.54   18.59
   3 -11   8   13.49    3.96
   3 -11   8   24.99   15.97
   3 -11   9   11.86    5.52
   3 -11   9    4.80    8.24
   3 -11  10    8.10    3.11
   3 -11  10   17.06   13.59
   3 -11  11    8.66   13.47
   3 -11  12    2.61   10.03
   3 -10 -14   22.48    7.70
   3 -10 -13   12.57    5.50
  -3  10  12   -7.60    5.51
   3 -10 -12    4.40    3.09
  -3  10  11   26.47   12.24
   3 -10 -11   41.69    8.02
   3 -10 -11   36.46    8.27
  -3  10  10    4.16    4.79
   3 -10 -10    0.94    2.18
   3 -10 -10    0.86    2.57
  -3  10   9   27.25   10.57
   3 -10  -9   28.95    6.37
  -3  10   8   -3.48    3.69
   3 -10  -8   -0.09    2.72
  -3  10   7   13.91    6.79
   3 -10  -7   11.13    3.87
  -3  10   6    6.46    3.83
   3 -10  -6   18.21    5.85
  -3  10   5   76.43   14.28
   3 -10  -5   78.62   11.22
  -3  10   4   32.48    8.84
   3 -10  -4   42.07    8.20
  -3  10   3   39.36    9.14
   3 -10  -3   37.31    7.75
  -3  10   2    0.39    1.28
   3 -10  -2    1.71    2.80
  -3  10   1    0.44    2.94
   3 -10  -1    5.09    3.51
  -3  10   0   43.73    8.40
   3 -10   0   47.38    8.42
  -3  10  -1   10.26    5.50
   3 -10   1    4.37    3.41
  -3  10  -2  120.26   13.42
   3 -10   2  119.46   13.31
  -3  10  -3   12.29    4.58
   3 -10   3   11.12    4.75
  -3  10  -4   42.35    7.81
   3 -10   4   43.46    8.50
  -3  10  -5   35.80    7.34
   3 -10   5   23.83    5.86
   3 -10   5   24.75   14.05
  -3  10  -6   -0.55    1.73
   3 -10   6   -7.92    5.08
   3 -10   6  -12.34   12.61
  -3  10  -7    6.80    3.26
   3 -10   7    9.53    4.51
   3 -10   7    7.59   10.66
  -3  10  -8    4.92    2.95
   3 -10   8    6.05    3.50
  -3  10  -9   -1.10    2.18
   3 -10   9    1.08    1.75
   3 -10   9   -0.38   10.60
   3 -10  10   -3.09    2.57
   3 -10  10    7.42   11.40
   3 -10  11    0.60    2.03
   3 -10  11    6.65    8.96
   3 -10  12  -34.55   18.67
   3 -10  13    4.93    9.63
   3  -9 -16    4.99    4.85
  -3   9  16    7.04    9.83
  -3   9  15   -0.70    5.74
   3  -9 -15   -1.29    2.64
   3  -9 -14    1.43    1.63
  -3   9  14   -2.69    6.51
  -3   9  13   21.10   11.78
   3  -9 -13   29.50    7.99
  -3   9  12   54.34   17.92
   3  -9 -12   64.23   11.63
  -3   9  11   26.17   12.54
   3  -9 -11   17.43    4.66
   3  -9 -11   22.84    6.70
  -3   9  10    3.13    3.00
   3  -9 -10    2.70    2.32
   3  -9 -10   -0.64    2.65
  -3   9   9   21.01   11.17
   3  -9  -9   14.84    4.84
   3  -9  -9   17.28    5.43
  -3   9   8   25.21   10.95
   3  -9  -8   32.40    6.85
   3  -9  -8   29.67    6.28
  -3   9   7   44.00   12.78
   3  -9  -7   53.50    9.03
  -3   9   6   40.36   11.64
   3  -9  -6   37.33    7.17
  -3   9   5   -0.74    3.36
   3  -9  -5   -0.06    2.19
  -3   9   4   14.20    5.71
   3  -9  -4   22.72    5.45
  -3   9   3    5.81    6.07
   3  -9  -3    8.89    5.18
  -3   9   2  195.80   20.27
   3  -9  -2  210.38   16.76
  -3   9   1   33.98    7.83
   3  -9  -1   42.65    8.12
  -3   9   0   13.03    4.43
   3  -9   0   16.46    4.86
  -3   9  -1    8.09    4.77
   3  -9   1   -2.84    3.01
  -3   9  -2   77.81   10.89
   3  -9   2   80.99   10.15
  -3   9  -3   23.78    6.31
   3  -9   3   19.58    5.32
  -3   9  -4   -1.44    2.09
   3  -9   4   -4.88    3.28
  -3   9  -5   57.15    9.30
   3  -9   5   51.41    8.27
   3  -9   6  127.63   13.44
  -3   9  -6  125.33   13.99
   3  -9   6   97.45   26.68
  -3   9  -7   18.50    5.43
   3  -9   7   12.95    4.25
   3  -9   7   17.37   13.70
   3  -9   8   76.69   10.30
   3  -9   8   42.19   18.57
  -3   9  -8   77.60   11.33
  -3   9  -9   26.46    7.04
   3  -9   9   17.33    4.78
   3  -9   9   12.73   14.10
  -3   9 -10    1.41    1.90
   3  -9  10   -7.03    3.48
   3  -9  10    7.99    9.76
   3  -9  11    9.87    4.23
   3  -9  11    3.26    8.42
   3  -9  12   13.56    6.95
   3  -9  13   11.12    7.04
   3  -9  14    1.67    9.12
   3  -8 -17    5.69    4.40
   3  -8 -16    1.26    1.93
  -3   8  16    0.10    7.45
   3  -8 -15   -1.04    2.89
  -3   8  15    8.41    9.98
   3  -8 -14    2.08    2.60
  -3   8  14    4.02    6.17
   3  -8 -13   19.48    6.30
  -3   8  13   16.85    8.61
   3  -8 -12   47.64    9.46
  -3   8  12   51.33   18.61
  -3   8  11   54.92   17.70
   3  -8 -11   60.82    8.98
   3  -8 -11   60.88   10.40
  -3   8  10    2.27    5.36
   3  -8 -10    3.59    3.22
   3  -8 -10    7.40    4.13
  -3   8   9    3.46    4.07
   3  -8  -9    6.73    4.11
   3  -8  -9    0.00    2.14
  -3   8   8   21.35   10.32
   3  -8  -8   29.46    6.49
   3  -8  -8   31.45    7.01
  -3   8   7   34.42   11.35
   3  -8  -7   43.39    7.70
   3  -8  -7   37.91    7.25
  -3   8   6   20.68    9.18
   3  -8  -6   29.02    6.46
  -3   8   5   26.85    9.24
   3  -8  -5    8.51    3.62
  -3   8   4    0.99    2.24
  -3   8   3   34.47    9.18
  -3   8   2   41.49    9.39
  -3   8   1    8.78    4.35
  -3   8   0   13.04    4.74
  -3   8  -1    9.44    5.36
  -3   8  -2  119.96   13.90
  -3   8  -3    2.83    1.94
  -3   8  -4   -0.26    2.44
  -3   8  -5   -0.40    1.95
   3  -8   5    1.64    3.22
  -3   8  -6  160.03   15.91
   3  -8   6  142.21   13.30
  -3   8  -7   10.86    4.59
   3  -8   7    7.66    2.71
  -3   8  -8    1.83    1.68
   3  -8   8    3.94    3.88
   3  -8   8    2.41    6.58
  -3   8  -9    1.46    1.85
   3  -8   9    5.40    3.09
  -3   8 -10    0.59    1.53
   3  -8  10    4.65    3.63
   3  -8  10    8.40   14.61
   3  -8  11    3.92    2.88
   3  -8  11   18.57   11.65
   3  -8  12  -12.83   11.66
   3  -8  13    7.05    9.67
   3  -8  14    4.75    6.81
   3  -8  15   -9.26   15.95
   3  -7 -18    4.36    5.45
   3  -7 -17    6.68    4.75
   3  -7 -16    3.93    2.76
   3  -7 -15    1.51    2.42
   3  -7 -14   -1.73    2.31
  -3   7  13   11.34   10.89
   3  -7 -13    6.73    3.35
   3  -7 -12    2.77    2.29
  -3   7  12    1.19    4.69
   3  -7 -11   15.93    4.08
   3  -7 -11   17.89    5.49
  -3   7  11   25.04   12.97
   3  -7 -10   37.93    7.28
   3  -7 -10   29.43    7.00
  -3   7  10   22.72   12.09
  -3   7   9    2.46    3.72
   3  -7  -9    2.65    3.14
   3  -7  -9    2.23    2.25
  -3   7   8    6.81    7.74
   3  -7  -8    7.39    2.92
   3  -7  -8    6.12    3.37
  -3   7   7   75.10   17.66
   3  -7  -7   80.44   10.32
  -3   7   6   29.49   11.54
   3  -7  -6   31.54    6.35
  -3   7   5   18.59    8.47
  -3   7   4    9.92    6.24
  -3   7   3   21.23    7.43
  -3   7   2   21.77    7.21
  -3   7   1    0.09    3.02
  -3   7   0   40.29    8.57
  -3   7  -1    2.27    2.03
  -3   7  -2   14.80    4.41
  -3   7  -3    1.26    2.40
  -3   7  -4   99.27   12.21
  -3   7  -5   18.74    5.40
  -3   7  -6   -0.53    1.22
  -3   7  -7  157.90   16.00
  -3   7  -8   17.30    5.11
   3  -7   8   16.24    4.85
  -3   7  -9   21.34    6.05
   3  -7   9   16.91    4.98
   3  -7   9    5.89    9.90
  -3   7 -10   36.88    8.09
   3  -7  10   38.08    6.94
   3  -7  10   46.40   23.92
  -3   7 -11   11.20    4.48
   3  -7  11   10.21    3.40
   3  -7  11    6.60    9.40
   3  -7  12    8.31   13.29
   3  -7  13   -4.39    7.57
   3  -7  14   12.88   12.94
   3  -7  15    6.46   12.28
   3  -7  16    2.17    6.98
   3  -6 -18    1.32    2.64
   3  -6 -17   -0.76    2.22
   3  -6 -16   -1.28    2.43
   3  -6 -15   21.54    7.99
   3  -6 -14   82.66   13.56
   3  -6 -13    5.18    3.77
   3  -6 -12   51.25   10.15
   3  -6 -11   10.91    3.59
   3  -6 -11    5.95    3.64
   3  -6 -10   23.81    5.26
  -3   6  10   21.51   11.01
   3  -6 -10   21.21    5.77
   3  -6  -9    6.08    3.48
  -3   6   9    6.02    5.60
   3  -6  -8   -0.32    1.63
  -3   6   8   -4.88    5.82
   3  -6  -7   28.02    6.17
  -3   6   7   22.03   11.52
   3  -6  -6   -0.20    1.25
  -3   6   6   -0.42    4.73
   3  -6  -5    1.67    1.82
  -3   6   5   -3.69    5.26
  -3   6   4   28.40   10.04
  -3   6   3  292.24   28.53
  -3   6   2    7.23    4.76
  -3   6   1   12.59    5.20
  -3   6   0   61.71   11.84
  -3   6  -1    6.31    3.60
  -3   6  -2   44.45    8.57
  -3   6  -3    5.08    3.29
  -3   6  -4  116.05   13.20
  -3   6  -5   35.09    7.14
  -3   6  -6   20.29    6.12
  -3   6  -7   90.21   11.92
  -3   6  -8   72.65   10.69
  -3   6  -9   88.92   12.16
  -3   6 -10   36.82    7.75
   3  -6  10    9.89    7.04
   3  -6  11   56.52    8.28
  -3   6 -11   54.92   10.36
   3  -6  11   43.12   21.97
   3  -6  12   30.55    5.83
   3  -6  12   40.20   19.69
   3  -6  13   -9.63   11.93
   3  -6  14    6.68   10.17
   3  -6  15   -8.07   10.26
   3  -6  16   24.94   17.73
   3  -6  17   23.35   18.92
   3  -5 -18   -4.16    4.98
   3  -5 -17    0.54    3.42
   3  -5 -16   -1.06    3.00
   3  -5 -15    3.84    3.13
  -3   5  14   13.80    5.80
   3  -5 -14   10.98    6.00
  -3   5  13   18.02    6.62
   3  -5 -13   10.96    5.70
  -3   5  12   95.14   14.10
   3  -5 -12   95.33   14.39
   3  -5 -11   36.22    6.10
   3  -5 -11   30.62    8.04
   3  -5 -10    4.06    2.90
  -3   5   9   46.82   16.79
   3  -5  -9   56.77    9.28
   3  -5  -8   73.16    9.65
  -3   5   8   81.59   20.58
   3  -5  -7    5.95    3.35
  -3   5   7    6.51    6.25
   3  -5  -6    1.93    1.68
  -3   5   6    2.30    4.59
   3  -5  -5   27.73    5.00
  -3   5   5   20.38    9.27
   3  -5  -4   27.82    4.77
  -3   5   4   31.79   10.86
  -3   5   3   14.07    6.56
  -3   5   2   20.69    4.51
  -3   5   2   25.65    7.75
  -3   5   1   28.47    4.51
  -3   5   1   29.86    8.52
  -3   5   0  174.91   10.63
  -3   5   0  183.74   19.41
  -3   5  -1  113.38    8.20
  -3   5  -1  128.16   15.25
  -3   5  -2    3.69    2.31
  -3   5  -3    7.08    3.73
  -3   5  -4   -0.47    1.87
  -3   5  -5   69.66   10.42
  -3   5  -6    5.37    3.15
  -3   5  -7    1.26    2.08
  -3   5  -8    5.79    2.65
  -3   5  -9   42.26    8.38
  -3   5 -10  292.27   22.70
  -3   5 -11   18.34    5.90
   3  -5  11    0.96   10.94
  -3   5 -12   13.49    5.11
   3  -5  12   12.08    3.51
   3  -5  12    9.86    8.98
   3  -5  13  -14.18   11.57
   3  -5  14   11.85   10.90
   3  -5  15   43.99   21.22
   3  -5  16   -7.54   12.07
   3  -5  17    7.74   13.51
   3  -4 -18  -10.76    6.36
   3  -4 -17   -1.97    4.29
  -3   4  16    6.83    4.71
   3  -4 -16    5.85    6.06
  -3   4  15   16.32    5.96
   3  -4 -15   14.98    6.48
  -3   4  14   15.06    6.98
   3  -4 -14    3.87    1.77
  -3   4  13   44.65   10.65
   3  -4 -13   35.85    9.25
  -3   4  12  272.32   25.85
   3  -4 -12  216.46   21.51
  -3   4  11  322.62   26.44
   3  -4 -11  241.65   22.00
  -3   4  10    9.74    3.53
   3  -4 -10    7.78    3.93
  -3   4   9  317.91   23.83
   3  -4  -9  242.39   20.19
  -3   4   8    6.52    6.14
   3  -4  -8    5.05    3.18
   3  -4  -7    6.70    3.04
  -3   4   7    9.11    6.74
   3  -4  -6   -0.09    1.13
  -3   4   6    8.13    6.45
   3  -4  -5   22.01    4.18
  -3   4   5   33.89   11.66
   3  -4  -4   31.88    4.67
  -3   4   4   41.72   11.65
   3  -4  -3   15.17    2.89
  -3   4   3   12.48    6.86
  -3   4   2   79.68   14.29
  -3   4   1  322.11   14.52
  -3   4   1  355.45   27.31
  -3   4   0  300.63   12.07
  -3   4   0  338.07   25.57
  -3   4  -1   41.92    4.21
  -3   4  -1   50.79    9.78
  -3   4  -2   63.01    9.85
  -3   4  -3   97.77   12.28
  -3   4  -4  313.51   21.83
  -3   4  -5  107.52   12.72
  -3   4  -6    1.59    2.28
  -3   4  -7    8.65    3.65
  -3   4  -8    4.74    3.38
  -3   4  -9   -1.70    2.56
  -3   4 -10   79.41   11.60
  -3   4 -11   14.73    5.39
   3  -4  11    4.43    6.79
  -3   4 -12  105.90   14.06
   3  -4  12   67.60   24.54
   3  -4  13   10.33    6.35
   3  -4  14    3.10    8.07
   3  -4  15   32.59   16.79
   3  -4  16   28.61   19.70
   3  -4  17    6.60   10.86
   3  -4  18  -24.68   16.48
   3  -3 -18    1.84    4.42
  -3   3  17   14.42    8.08
   3  -3 -17   -1.74    4.46
  -3   3  16   -8.04    5.72
   3  -3 -16   -3.29    4.40
  -3   3  15   20.03    8.85
   3  -3 -15   19.71    7.35
  -3   3  14    2.43    4.07
   3  -3 -14   -4.78    4.04
  -3   3  13    2.79    2.25
  -3   3  12   49.59   11.68
  -3   3  11    1.00    2.78
  -3   3  10  145.58   18.17
  -3   3   9   34.29    8.26
   3  -3  -9   18.09    5.46
  -3   3   8    7.77    3.78
   3  -3  -8    5.19    3.41
  -3   3   7   -1.56    2.68
  -3   3   7    5.33    7.73
   3  -3  -7    2.93    2.16
  -3   3   6   47.02   14.49
   3  -3  -6   40.76    6.83
   3  -3  -5   23.58    4.92
  -3   3   5   19.14    9.10
   3  -3  -4   30.43    4.55
  -3   3   4   42.78   12.41
   3  -3  -3   30.43    3.99
  -3   3   3   41.22   12.61
   3  -3  -2   21.66    2.90
  -3   3   2   21.00    6.95
  -3   3   1    3.99    4.07
  -3   3   0   47.95    4.20
  -3   3   0   71.16   12.89
  -3   3  -1   36.45    3.14
  -3   3  -1   47.91    9.29
  -3   3  -2   12.08    5.36
  -3   3  -3  252.16   19.48
  -3   3  -4   -1.47    1.56
  -3   3  -5   14.47    4.72
  -3   3  -6   10.78    3.81
  -3   3  -7    7.98    3.38
  -3   3  -8   62.13    9.51
  -3   3  -9  274.04   21.03
  -3   3 -10   32.93    7.42
  -3   3 -11    1.24    1.32
  -3   3 -12   -1.66    2.58
   3  -3  12  -11.27   12.87
   3  -3  13   14.68    9.21
   3  -3  14   27.39   14.58
   3  -3  15    8.08   10.19
   3  -3  16   17.78   15.40
   3  -3  17   23.07   10.86
   3  -3  18    0.01    6.85
   3  -3  19   22.64   17.82
  -3   2  19   -3.90    4.92
  -3   2  18   -0.47    3.16
  -3   2  17    7.46    6.14
  -3   2  16   -0.90    4.58
  -3   2  15   23.66   10.04
  -3   2  14    6.45    4.22
  -3   2  13    4.97    4.03
  -3   2  12    6.26    3.95
  -3   2  11  143.89   20.08
  -3   2  10    5.90    4.82
  -3   2   9   38.12    9.19
  -3   2   8  104.46   14.87
  -3   2   7    2.05    2.53
  -3   2   6  196.73   30.29
  -3   2   6  248.95   20.08
  -3   2   5   -2.00    3.67
  -3   2   4  101.14   19.29
   3  -2  -3   41.12    4.81
  -3   2   3   56.57   13.87
   3  -2  -2   48.29    3.87
  -3   2   2   70.75   14.18
  -3   2   1  263.18   24.28
  -3   2   0  154.19   17.60
  -3   2  -1   78.93   12.17
  -3   2  -2    3.13    3.57
  -3   2  -3   99.81   12.10
  -3   2  -4    0.41    1.63
  -3   2  -5   24.14    5.63
  -3   2  -6   -0.54    1.32
  -3   2  -7   52.04    8.54
  -3   2  -8   31.55    6.64
  -3   2  -9  350.90   23.25
  -3   2 -10  120.66   13.86
   3  -2  11    4.36    3.71
  -3   2 -11    7.38    3.25
   3  -2  12    3.35    3.67
  -3   2 -12    2.35    2.37
   3  -2  12    6.79   14.01
   3  -2  13    3.60    4.02
   3  -2  13   -2.82    8.12
   3  -2  14    2.27    1.89
   3  -2  14   15.75   12.34
   3  -2  15    3.89    3.75
   3  -2  15  -18.15   14.97
   3  -2  16   -8.62   12.57
   3  -2  17   12.03   12.98
   3  -2  18   12.71   15.41
   3  -2  19   34.85   18.90
  -3   1  18   -3.46    4.91
  -3   1  17    1.59    4.66
  -3   1  16    1.31    4.00
  -3   1  15   43.18   13.61
  -3   1  14    7.84    5.80
  -3   1  13   10.45    6.88
  -3   1  12  110.35   18.90
  -3   1  11  172.99   22.71
  -3   1  10  213.05   23.99
  -3   1   9  158.04   20.42
  -3   1   8   26.43    8.34
  -3   1   7  100.52   14.73
  -3   1   6  293.03   23.88
  -3   1   5  681.14   52.44
  -3   1   5  769.34   37.19
  -3   1   4    5.95    3.42
  -3   1   4    0.88    3.98
  -3   1   3  115.78   18.92
  -3   1   2  912.66   50.23
  -3   1   1  449.65   31.73
  -3   1   0  355.12   26.60
  -3   1  -1   69.71   11.23
  -3   1  -2    5.49    4.59
  -3   1  -3  566.18   28.66
  -3   1  -4  350.46   21.82
  -3   1  -5    6.19    2.91
  -3   1  -6  794.48   33.76
   3  -1   7  121.89   13.92
  -3   1  -7  141.76   14.10
   3  -1   8   62.92   10.11
  -3   1  -8   65.97    9.47
   3  -1   9   99.45   13.24
  -3   1  -9   98.69   11.73
   3  -1  10   42.43    8.69
  -3   1 -10   42.54    7.98
   3  -1  11    0.33    2.92
  -3   1 -11    1.86    2.72
   3  -1  12   15.78    6.00
  -3   1 -12   13.71    5.10
   3  -1  13    5.52    4.26
   3  -1  13    1.30    8.84
   3  -1  14   -0.97    1.79
   3  -1  14   -6.77    9.94
   3  -1  15    1.50    2.30
   3  -1  15    3.20    9.19
   3  -1  16   29.04    8.23
   3  -1  16   31.78   17.11
   3  -1  17    2.61   11.45
   3  -1  18   31.43   15.07
   3  -1  19    7.58    8.99
   3  -1  20    5.57   10.11
  -3   0  18   11.05    7.42
  -3   0  17   -0.80    7.13
  -3   0  16   16.10    8.03
  -3   0  15   -5.19    6.65
  -3   0  14    6.75    4.88
  -3   0  13   24.65   10.62
  -3   0  12   17.05    7.76
  -3   0  11    3.26    4.96
  -3   0  10   26.08    9.21
  -3   0   9   71.89   13.88
  -3   0   8    3.02    4.20
  -3   0   7   35.12    9.07
  -3   0   6  431.10   30.60
  -3   0   5  668.62   53.03
  -3   0   5  821.69   40.52
  -3   0   4  106.69   21.77
  -3   0   4  105.33   12.97
  -3   0   3   17.73    8.52
  -3   0   3   15.02    4.51
  -3   0   2   10.52    6.25
  -3   0   1  281.37   25.23
   3   0   0   13.82    1.78
  -3   0   0   28.62    8.19
  -3   0  -1  110.46   13.91
  -3   0  -2  190.26   17.42
  -3   0  -3  402.58   13.09
  -3   0  -3  499.94   26.29
   3   0   4   14.44    5.01
  -3   0  -4    5.32    2.23
  -3   0  -4    9.38    3.46
   3   0   5  144.33   14.61
  -3   0  -5  115.91    9.93
  -3   0  -5  158.92   14.27
   3   0   6    6.09    4.07
  -3   0  -6    7.54    3.66
   3   0   7    0.24    2.67
  -3   0  -7   -0.67    1.77
   3   0   8  979.90   40.49
  -3   0  -8 1071.37   39.33
   3   0   9  148.61   15.68
  -3   0  -9  137.44   13.93
   3   0  10   64.21   10.20
  -3   0 -10   73.22   10.58
   3   0  11   30.26    7.41
  -3   0 -11   25.27    6.60
   3   0  12  163.23   18.10
  -3   0 -12  150.21   16.73
   3   0  13   49.32    9.36
   3   0  13   34.47   18.35
   3   0  14   -1.65    2.51
   3   0  14   -1.09    7.99
   3   0  15   27.87    7.91
   3   0  15   21.66   11.94
   3   0  16    2.50    2.03
   3   0  16    4.46   11.14
   3   0  17   11.87    5.57
   3   0  17   20.31   12.71
   3   0  18   28.78   15.15
   3   0  19   15.06   11.31
   3   0  20   -1.91    8.85
   3   0  21    6.01    9.17
  -3  -1  17   -0.88    5.50
  -3  -1  16    9.03    8.35
  -3  -1  15    5.55    4.54
  -3  -1  14   -4.23    7.80
   3   1 -13   18.40    4.69
  -3  -1  13   16.16    7.81
   3   1 -12    3.37    2.51
  -3  -1  12    3.13    4.66
   3   1 -11    2.18    1.86
  -3  -1  11    0.85    3.30
  -3  -1  10   74.54   15.13
   3   1 -10   67.06    8.89
  -3  -1   9  134.69   19.76
   3   1  -9  134.52   12.13
  -3  -1   8   20.24    8.72
   3   1  -8   18.79    4.40
  -3  -1   7   11.46    4.84
   3   1  -7   12.89    3.88
  -3  -1   6   10.30    6.67
   3   1  -6    5.56    2.96
  -3  -1   5   39.53   10.29
   3   1  -5   29.36    5.33
  -3  -1   4   93.69   18.82
  -3  -1   4  119.48   15.07
   3   1  -4  106.17    9.38
  -3  -1   3    0.64    4.51
  -3  -1   3    2.12    2.71
   3   1  -3    0.39    1.71
  -3  -1   2  409.17   34.06
  -3  -1   2  402.75   24.84
   3   1  -2  372.87   17.58
  -3  -1   1 1354.51   57.09
   3   1  -1 1143.29   32.05
  -3  -1   0   21.13    6.68
   3   1   1    8.45    1.93
  -3  -1  -1    9.66    4.23
   3   1   2  388.14   22.96
   3   1   2  329.07   13.73
  -3  -1  -2  408.68   24.46
   3   1   3  180.64   16.39
  -3  -1  -3  182.16    9.48
  -3  -1  -3  199.36   16.06
   3   1   4  258.60   18.98
  -3  -1  -4  208.35   11.34
  -3  -1  -4  250.58   17.77
   3   1   5 1217.97   43.20
  -3  -1  -5 1219.97   40.34
  -3  -1  -5 1134.87   27.09
  -3  -1  -6    2.00    1.59
   3   1   6   -2.77    3.05
  -3  -1  -6    3.18    2.23
  -3  -1  -6    2.64    1.25
  -3  -1  -7   52.79    7.99
   3   1   7   71.64   10.31
  -3  -1  -7   69.11    9.27
  -3  -1  -7   60.96    5.33
   3   1   8   11.08    4.36
  -3  -1  -8   11.12    4.46
  -3  -1  -8   11.19    3.68
  -3  -1  -8   12.63    2.38
   3   1   9   13.05    4.32
  -3  -1  -9   13.63    4.32
  -3  -1  -9   10.69    2.10
   3   1  10  139.57   15.61
  -3  -1 -10  154.18   14.59
   3   1  11   27.52    6.96
  -3  -1 -11   32.55    7.13
  -3  -1 -11   21.20    2.60
   3   1  12   74.00   11.77
  -3  -1 -12   77.14   10.98
   3   1  13    0.29    3.30
   3   1  13    3.59    9.10
   3   1  14   10.99    5.04
   3   1  14    8.40    9.14
   3   1  15   34.94    8.73
   3   1  15    1.76    5.32
   3   1  16    0.67    2.11
   3   1  16   -6.52   10.64
   3   1  17    2.88    3.29
   3   1  17    3.44    6.54
   3   1  18    3.21    3.96
   3   1  18  -12.13   12.74
  -3  -1 -19   -9.81    6.32
   3   1  19  -11.61   11.70
  -3  -1 -20    6.99    7.14
   3   1  20    6.66    8.00
   3   1  21   -1.87    9.18
  -3  -2  17    0.10    3.65
  -3  -2  16   24.55   11.37
   3   2 -15    0.89    1.49
  -3  -2  15   -6.75    9.22
   3   2 -14   -2.20    2.79
  -3  -2  14    0.21    5.20
  -3  -2  13   35.21   12.50
   3   2 -13   48.21    8.16
  -3  -2  12   54.17   15.23
   3   2 -12   59.99    9.03
  -3  -2  11   44.75   13.60
   3   2 -11   53.29    8.42
  -3  -2  10   87.02   18.63
   3   2 -10  103.27   11.19
  -3  -2   9    6.05    5.10
   3   2  -9   17.70    4.64
  -3  -2   8    6.68    4.32
   3   2  -8   18.11    4.47
  -3  -2   7   15.03    7.56
   3   2  -7   15.28    3.90
  -3  -2   6    9.47    4.96
   3   2  -6    8.65    3.57
  -3  -2   5  117.72   16.89
   3   2  -5   97.36    9.72
  -3  -2   4  185.35   26.42
  -3  -2   4  239.51   22.81
   3   2  -4  204.43   13.88
  -3  -2   3   13.76    6.96
  -3  -2   3   20.43    6.81
   3   2  -3   19.41    4.37
  -3  -2   2    2.15    2.76
  -3  -2   2   -2.23    3.15
   3   2  -2    0.34    1.24
  -3  -2   1 1458.19   58.29
   3   2  -1 1281.02   34.78
  -3  -2   0   13.24    6.25
   3   2   0    9.60    2.83
   3   2   1  653.53   29.58
  -3  -2  -1  719.58   33.74
   3   2   1  645.43   21.94
   3   2   2  475.05   25.10
   3   2   2  401.61   16.44
  -3  -2  -2  513.49   26.64
   3   2   2  474.80   18.21
   3   2   3 1036.59   37.84
   3   2   3  965.39   30.00
  -3  -2  -3 1072.59   37.12
  -3  -2  -4   32.93    4.74
   3   2   4   32.39    5.75
   3   2   4   37.11    7.65
  -3  -2  -4   43.58    7.13
  -3  -2  -5   95.03    8.87
   3   2   5  105.89   12.03
  -3  -2  -5  108.64   11.00
  -3  -2  -5  107.02    7.22
  -3  -2  -6  187.71   13.48
   3   2   6  205.97   17.09
  -3  -2  -6  207.54   15.45
  -3  -2  -6  187.00    9.27
   3   2   7   96.15   11.77
  -3  -2  -7   90.27   10.35
  -3  -2  -7   96.98   10.66
  -3  -2  -7   84.70    5.92
   3   2   8   39.22    7.90
  -3  -2  -8   41.82    7.66
  -3  -2  -8   37.58    6.71
  -3  -2  -8   38.98    3.76
  -3  -2  -9   61.71    9.76
   3   2   9   76.66   11.42
  -3  -2  -9   62.66    4.40
  -3  -2  -9   78.35    9.85
   3   2  10  147.36   15.95
  -3  -2 -10  110.78   13.63
  -3  -2 -10  105.65    5.20
  -3  -2 -10  147.73   13.97
   3   2  11  369.16   25.98
  -3  -2 -11  356.42   23.05
  -3  -2 -12   25.04    7.76
   3   2  12   30.65    7.52
  -3  -2 -12   25.81    6.09
   3   2  13   10.88    4.93
  -3  -2 -13    7.31    3.46
   3   2  13   13.40   14.10
   3   2  14   13.04    6.09
  -3  -2 -14   -1.19    3.42
   3   2  14    2.37    8.83
   3   2  15    6.30    3.96
  -3  -2 -15    5.19    3.73
   3   2  15    6.71   11.06
   3   2  16    4.91    3.59
  -3  -2 -16    1.62    3.74
   3   2  16    1.00    7.95
   3   2  17   -2.41    2.93
  -3  -2 -17   -4.73    4.97
   3   2  17    2.03    7.89
  -3  -2 -18   -3.58    4.15
   3   2  18   -0.18    2.73
   3   2  19    1.30    1.98
  -3  -2 -19   17.65    8.52
   3   2  19   12.17   11.67
  -3  -2 -20   -9.41    6.41
   3   2  20    1.45    4.77
  -3  -3  16    7.15    7.35
   3   3 -15   -0.55    2.08
  -3  -3  15    8.13    4.93
   3   3 -14    3.58    3.02
  -3  -3  14   14.61   10.46
  -3  -3  13   -2.64    8.86
   3   3 -13    5.38    3.34
   3   3 -12   -0.21    1.63
  -3  -3  12   -5.59    5.92
  -3  -3  11  113.62   21.99
   3   3 -11  106.31   12.27
  -3  -3  10  326.28   36.27
   3   3 -10  307.94   20.36
  -3  -3   9   12.45    5.13
   3   3  -9    7.31    2.59
   3   3  -8   55.16    8.33
  -3  -3   8   55.15   14.38
  -3  -3   7   28.56    5.13
   3   3  -7   49.55    7.51
  -3  -3   7   36.06    9.97
  -3  -3   6   19.27    4.27
  -3  -3   6   45.05   12.29
   3   3  -6   32.48    6.67
  -3  -3   5    5.37    1.88
  -3  -3   5    2.91    4.07
   3   3  -5   10.27    3.10
  -3  -3   4    6.26    2.22
  -3  -3   4   12.70    6.72
  -3  -3   4   14.34    6.03
   3   3  -4    8.00    3.42
  -3  -3   3    0.36    2.90
  -3  -3   3   -0.34    3.92
   3   3  -3    2.03    1.87
  -3  -3   2   -3.64    4.32
  -3  -3   2    3.99    2.80
   3   3  -2    1.50    1.67
  -3  -3   1  150.44   18.69
  -3  -3   1  154.07   15.22
   3   3  -1  123.88   10.22
   3   3   0  248.10   17.55
  -3  -3   0  262.60   21.59
   3   3   0  251.69   14.27
   3   3   1  232.17   16.85
   3   3   1  179.61   11.65
  -3  -3  -1  234.45   18.38
   3   3   1  231.20   13.06
   3   3   2   43.85    6.17
   3   3   2   57.82    8.50
  -3  -3  -2   53.13    8.45
   3   3   2   53.90    5.92
   3   3   3   88.85   11.49
  -3  -3  -3   86.73   10.62
   3   3   3   72.24    6.96
   3   3   4    9.84    3.84
  -3  -3  -4    8.30    3.12
  -3  -3  -4    8.71    2.99
   3   3   4    8.54    2.46
   3   3   5   20.16    4.83
  -3  -3  -5   16.82    4.38
  -3  -3  -5   17.11    4.27
   3   3   5   19.33    3.29
  -3  -3  -5   15.83    2.79
  -3  -3  -6   97.13    9.83
   3   3   6  121.76   13.51
  -3  -3  -6  116.01   11.17
  -3  -3  -6   95.16    6.67
   3   3   7   91.81   11.78
  -3  -3  -7   82.73    9.81
  -3  -3  -7   85.08    9.67
  -3  -3  -8   40.44    7.41
   3   3   8   41.07    8.08
  -3  -3  -8   36.93    6.37
  -3  -3  -9   69.96   11.06
   3   3   9   99.90   13.82
  -3  -3  -9   62.99    9.22
  -3  -3 -10   40.89    8.71
   3   3  10   43.56    8.46
  -3  -3 -10   35.58    6.68
  -3  -3 -11   20.81    6.30
   3   3  11   31.43    7.98
  -3  -3 -11   22.68    5.43
  -3  -3 -12  183.20   20.25
   3   3  12  273.75   23.99
   3   3  13    0.99    2.83
  -3  -3 -13    3.63    4.18
   3   3  13    4.72    6.20
   3   3  14   92.72   14.67
  -3  -3 -14   55.81   12.00
   3   3  14   61.00   21.04
   3   3  15   89.62   14.97
  -3  -3 -15   58.55   12.45
   3   3  15   50.19   20.05
   3   3  16    2.07    3.21
  -3  -3 -16    5.03    3.78
   3   3  16   -5.21    6.28
   3   3  17   13.45    6.94
  -3  -3 -17   13.82    6.92
   3   3  17    1.77    7.67
  -3  -3 -18    4.87    5.38
   3   3  18    1.40    3.29
   3   3  18   16.56   13.59
   3   3  19    6.11    4.18
  -3  -3 -19    7.27    6.59
   3   3  19   -1.23    6.67
   3   3  20    2.11    3.78
  -3  -3 -20   -2.09    4.22
   3   4 -16    0.24    2.06
  -3  -4  16  -12.86   10.34
  -3  -4  15   10.62    8.40
   3   4 -15    5.77    3.08
   3   4 -14    2.13    2.13
  -3  -4  14    2.13    8.13
  -3  -4  13    0.27    5.65
   3   4 -13    4.91    2.87
  -3  -4  12    1.95   10.02
   3   4 -12    1.86    2.27
   3   4 -11    6.61    3.22
  -3  -4  11    4.14    7.38
   3   4 -10    9.97    3.11
  -3  -4  10   10.81    3.81
  -3  -4   9  210.51   29.46
   3   4  -9  259.79   18.75
   3   4  -8    5.13    3.25
  -3  -4   8   -3.02    3.55
  -3  -4   7   88.98    7.14
   3   4  -7  104.37   11.58
  -3  -4   7   96.70   17.72
  -3  -4   6   13.84    2.98
  -3  -4   6   13.65    6.31
   3   4  -6   18.77    4.84
  -3  -4   5   92.84    7.95
  -3  -4   5  124.88   18.65
   3   4  -5  117.80   11.40
  -3  -4   4   32.25    4.86
  -3  -4   4   23.63    9.86
  -3  -4   4   34.42    9.81
   3   4  -4   32.58    5.98
  -3  -4   3    1.98    2.68
  -3  -4   3   -1.73    3.94
   3   4  -3    0.35    1.13
  -3  -4   2    1.25    4.38
  -3  -4   2    0.95    3.23
   3   4  -2    0.14    1.37
  -3  -4   1   16.50    5.39
   3   4  -1   16.13    4.44
  -3  -4   1   23.87    6.34
   3   4  -1   18.39    4.35
   3   4   0   27.86    5.83
  -3  -4   0   35.71    8.21
   3   4   0   32.25    5.06
   3   4   1   78.36    9.66
  -3  -4  -1   82.76   10.54
   3   4   1   80.05    8.13
   3   4   2  139.56   13.03
  -3  -4  -2  133.64   12.60
   3   4   2  129.94    9.74
   3   4   3   -0.55    2.16
  -3  -4  -3   -1.80    1.61
   3   4   3    0.12    1.04
   3   4   4   26.62    6.21
  -3  -4  -4   20.97    4.66
   3   4   4   27.05    4.04
  -3  -4  -5  159.54   12.76
   3   4   5  166.43   15.76
  -3  -4  -5  158.65   12.47
   3   4   5  175.67   10.37
  -3  -4  -6    0.54    1.37
   3   4   6   -2.10    3.12
  -3  -4  -6    0.36    0.92
   3   4   6    1.85    1.17
  -3  -4  -7   -0.36    1.72
   3   4   7    1.95    1.86
  -3  -4  -7   -1.10    0.90
  -3  -4  -8  113.73   12.35
   3   4   8  146.57   15.88
  -3  -4  -8  118.81   11.25
   3   4   9   -2.33    1.99
  -3  -4  -9   -3.01    3.20
  -3  -4  -9    1.00    1.04
  -3  -4 -10   19.47    5.60
   3   4  10   22.79    6.73
  -3  -4 -10   23.84    5.61
  -3  -4 -11  107.74   14.14
   3   4  11  155.14   17.55
  -3  -4 -11  124.03   12.74
   3   4  12  249.76   23.54
  -3  -4 -12  195.37   20.51
  -3  -4 -13    6.36    4.83
   3   4  13    5.64    3.75
   3   4  13   -3.43    7.90
  -3  -4 -14   20.85    7.13
   3   4  14   27.60    8.25
   3   4  14    9.68    6.10
  -3  -4 -15   24.76    8.79
   3   4  15   26.77    8.52
   3   4  15   23.23   12.80
  -3  -4 -16   31.31    9.49
   3   4  16   43.27   10.63
   3   4  16   36.36   16.71
  -3  -4 -17    8.99    5.70
   3   4  17    3.67    4.64
   3   4  17   -3.40    7.17
  -3  -4 -18   13.37    6.85
   3   4  18    9.89    6.26
  -3  -4 -19    2.28    4.91
   3   4  19    0.30    3.86
   3   4  20    4.32    2.98
   3   5 -16    9.99    4.41
  -3  -5  15   -6.91    8.95
   3   5 -15   -0.26    1.69
  -3  -5  14    2.46    3.82
   3   5 -14   -0.46    1.47
   3   5 -13    2.35    2.86
  -3  -5  13   -9.30    8.83
   3   5 -12   23.39    6.09
  -3  -5  12   26.99   12.07
   3   5 -11   18.69    5.52
  -3  -5  11   26.59   13.21
   3   5 -10    7.45    3.51
  -3  -5  10   21.91   11.20
   3   5  -9   10.33    3.91
  -3  -5   9    7.41    4.38
  -3  -5   8  184.57   26.29
   3   5  -8  190.57   16.26
  -3  -5   7   -3.36    5.90
   3   5  -7   -0.39    1.56
  -3  -5   6   10.40    7.06
   3   5  -6    1.71    1.43
  -3  -5   5  102.44   17.82
   3   5  -5   98.66   11.11
  -3  -5   4    5.36    5.78
  -3  -5   4   -0.55    5.45
   3   5  -4    2.95    1.81
  -3  -5   3   -6.70    4.71
  -3  -5   3  -10.21    5.44
   3   5  -3    0.56    1.80
  -3  -5   2    2.89    3.11
   3   5  -2    4.12    2.57
  -3  -5   2    9.58    5.62
   3   5  -2    5.64    2.61
  -3  -5   1   27.50    7.50
   3   5  -1   25.72    5.44
  -3  -5   1   30.74    7.61
   3   5  -1   25.20    4.77
  -3  -5   0   41.76    8.11
   3   5   0   32.97    5.84
  -3  -5   0   52.86    8.94
   3   5   0   39.59    6.08
   3   5   1    1.35    1.81
  -3  -5  -1    2.52    2.71
   3   5   1    3.32    2.31
   3   5   2   86.01   10.28
  -3  -5  -2   85.43    9.58
   3   5   2   89.59    8.79
   3   5   3   21.72    5.73
  -3  -5  -3   23.31    4.70
   3   5   3   22.16    4.03
   3   5   4   14.75    4.43
  -3  -5  -4   11.87    3.20
   3   5   4   14.45    3.18
   3   5   5   98.34   12.57
  -3  -5  -5   94.31   10.44
  -3  -5  -5   88.44    8.87
   3   5   5  104.24    8.44
  -3  -5  -6   14.50    4.05
   3   5   6   13.28    4.94
  -3  -5  -6   10.56    2.98
   3   5   6   11.76    2.59
   3   5   7  234.08   20.98
  -3  -5  -7  197.72   16.37
  -3  -5  -7  179.11   13.00
   3   5   7  197.81   10.77
  -3  -5  -8  100.84   11.87
   3   5   8  148.35   17.03
  -3  -5  -8  103.11   10.06
   3   5   8  113.43    7.53
  -3  -5  -9   53.52    9.27
   3   5   9   85.48   13.45
  -3  -5  -9   61.98    8.09
  -3  -5 -10  122.55   14.18
  -3  -5 -10  123.56   11.86
  -3  -5 -11  127.25   15.19
   3   5  11  191.46   21.58
  -3  -5 -12   63.98   11.63
   3   5  12  109.82   16.54
  -3  -5 -13    0.23    1.92
   3   5  13    8.24    4.66
   3   5  13    0.40    6.40
  -3  -5 -14   40.07    9.93
   3   5  14   52.12   11.90
   3   5  14   32.59   14.83
  -3  -5 -15   -2.15    2.60
   3   5  15   -3.34    4.06
   3   5  15    2.67    7.60
  -3  -5 -16   44.77   11.02
   3   5  16   56.28   12.45
  -3  -5 -17    6.90    4.78
   3   5  17   10.56    7.12
  -3  -5 -18    6.07    5.36
   3   5  18   -2.15    3.88
  -3  -5 -19    4.31    5.17
   3   5  19    9.60    6.96
   3   5  20    5.03    3.69
   3   5  21    3.01    5.42
   3   6 -16   -1.81    2.60
   3   6 -15   11.35    4.93
   3   6 -14   11.20    4.76
  -3  -6  14    9.30    7.80
   3   6 -13    3.21    2.11
  -3  -6  13   10.35    8.98
   3   6 -12   11.29    4.63
  -3  -6  12   15.11   11.82
   3   6 -11   11.09    4.45
  -3  -6  11    4.84    5.09
   3   6 -10   -0.46    2.02
  -3  -6  10    4.54    6.37
   3   6  -9   41.06    8.12
  -3  -6   9   43.22   15.50
   3   6  -8  108.34   12.89
  -3  -6   8   87.23   18.58
   3   6  -7   -0.42    1.34
  -3  -6   7   -5.45    6.05
  -3  -6   6    1.49    5.10
   3   6  -6    2.59    1.67
  -3  -6   5  483.97   40.50
   3   6  -5  543.77   28.00
  -3  -6   4  176.54   24.78
  -3  -6   4  214.04   24.88
   3   6  -4  193.97   15.88
  -3  -6   3   44.56   11.64
  -3  -6   3   45.21   10.78
   3   6  -3   44.09    7.62
  -3  -6   2   37.17    9.16
   3   6  -2   36.56    6.55
  -3  -6   2   47.86   11.27
   3   6  -2   39.39    6.47
  -3  -6   1   10.00    4.19
   3   6  -1    9.14    3.42
  -3  -6   1   16.03    5.38
   3   6  -1   12.83    3.55
  -3  -6   0    7.84    3.80
   3   6   0    9.27    2.93
  -3  -6   0    5.49    3.22
   3   6   0    5.07    2.86
   3   6   1   67.42    9.43
  -3  -6  -1   73.23    9.15
   3   6   1   77.31    8.82
   3   6   2  127.97   12.65
  -3  -6  -2  121.09   10.51
   3   6   2  112.46   15.34
   3   6   2  130.08   11.09
   3   6   3  203.30   16.97
  -3  -6  -3  190.77   12.47
   3   6   3  220.60   14.06
   3   6   4  130.15   14.24
  -3  -6  -4  104.39    8.89
   3   6   4  112.51    9.62
   3   6   5    8.11    3.72
  -3  -6  -5    4.55    1.90
   3   6   5    8.50    2.54
   3   6   6   34.87    7.90
  -3  -6  -6   34.94    6.96
  -3  -6  -6   28.82    4.74
   3   6   6   32.58    4.82
   3   6   7   21.40    6.32
  -3  -6  -7   16.68    5.24
  -3  -6  -7   17.13    3.83
   3   6   7   21.19    3.79
   3   6   8   39.87    8.92
  -3  -6  -8   40.78    8.13
  -3  -6  -8   36.62    5.89
   3   6   8   43.45    5.05
   3   6   9  263.20   22.89
  -3  -6  -9  229.34   19.68
  -3  -6  -9  220.62   14.89
   3   6   9  236.64   11.05
   3   6  10  140.79   16.72
  -3  -6 -10  121.49   14.36
   3   6  11  248.49   23.72
  -3  -6 -11  188.45   18.58
  -3  -6 -12   27.24    7.24
   3   6  12   43.22   10.49
   3   6  12   13.49   10.40
  -3  -6 -13   70.01   12.21
   3   6  13  104.69   15.76
  -3  -6 -14    2.30    3.45
   3   6  14    4.38    5.77
  -3  -6 -15    4.63    4.92
   3   6  15   10.79    7.53
  -3  -6 -16    9.97    5.64
   3   6  16   12.41    7.59
  -3  -6 -17   14.56    5.69
   3   6  17   27.95   10.33
  -3  -6 -18    3.87    2.81
   3   6  18    7.54    5.99
  -3  -6 -19    9.50    6.20
   3   6  19    8.53    4.46
   3   6  20   16.99    8.66
   3   7 -16    6.40    4.13
   3   7 -15    7.79    4.45
   3   7 -14   34.15    8.60
  -3  -7  14   27.13   13.45
   3   7 -13   29.32    7.51
  -3  -7  13   18.40    8.93
   3   7 -12    1.34    2.47
  -3  -7  12  -13.79   12.84
   3   7 -11    9.09    4.22
  -3  -7  11   -3.49    6.69
   3   7 -10   64.52   10.93
  -3  -7  10   52.57   17.05
  -3  -7   9  132.45   26.70
   3   7  -9  148.45   16.15
  -3  -7   8  230.66   31.82
   3   7  -8  283.97   22.19
   3   7  -7   76.71   11.29
  -3  -7   7   56.38   15.67
   3   7  -6   59.72    9.92
  -3  -7   6   49.18   14.48
  -3  -7   5   26.34   10.03
   3   7  -5   54.19    9.16
  -3  -7   5   51.60   14.35
  -3  -7   4   29.11    9.19
  -3  -7   4   25.45    9.62
   3   7  -4   35.24    7.13
  -3  -7   3  213.22   23.96
   3   7  -3  202.93   15.68
  -3  -7   3  251.85   26.18
   3   7  -3  234.03   18.29
  -3  -7   2   12.03    5.29
   3   7  -2   17.86    4.67
  -3  -7   2   16.55    6.88
   3   7  -2   14.66    4.35
  -3  -7   1    0.35    1.65
   3   7  -1    1.86    2.46
  -3  -7   1   -2.98    3.27
   3   7  -1   -0.46    1.82
  -3  -7   0  240.02   17.04
   3   7   0  248.84   17.66
  -3  -7   0  266.01   21.88
   3   7   0  254.66   17.57
  -3  -7  -1  341.40   18.21
   3   7   1  342.67   21.34
  -3  -7  -1  385.20   24.55
   3   7   1  363.08   20.50
   3   7   2  232.95   18.20
  -3  -7  -2  230.85   13.32
   3   7   2  246.39   16.38
   3   7   3   41.39    8.45
   3   7   3   28.10    7.30
  -3  -7  -3   35.26    4.88
   3   7   3   37.53    6.21
   3   7   4    2.74    3.89
   3   7   4    0.72    1.04
  -3  -7  -4    0.68    0.88
   3   7   4    1.34    1.88
   3   7   5  197.88   18.38
  -3  -7  -5  175.54   10.78
   3   7   5  202.92   13.55
   3   7   6  238.77   20.59
  -3  -7  -6  209.35   12.15
   3   7   6  259.01   14.96
   3   7   7   14.05    4.99
  -3  -7  -7   14.67    5.15
  -3  -7  -7   13.31    3.20
   3   7   7   16.38    3.45
   3   7   8   66.64   11.66
  -3  -7  -8   65.98   10.51
   3   7   8   73.63    7.14
  -3  -7  -8   62.83    7.22
   3   7   9   40.83    9.26
  -3  -7  -9   39.14    8.02
   3   7   9   45.10    5.20
   3   7  10   21.51    6.04
  -3  -7 -10   16.28    5.57
   3   7  11   84.57   13.68
  -3  -7 -11   73.11   11.97
  -3  -7 -12   38.93    8.93
   3   7  12   43.35   10.49
  -3  -7 -13    9.69    4.95
   3   7  13    5.49    3.36
  -3  -7 -14   43.86   10.06
   3   7  14   61.73   12.47
  -3  -7 -15    8.65    4.46
   3   7  15    2.26    4.26
  -3  -7 -16   -3.26    3.53
   3   7  16    2.01    4.29
  -3  -7 -17    2.03    3.70
   3   7  17    1.79    3.23
  -3  -7 -18   -0.16    2.22
   3   7  18    8.65    6.87
   3   7  19    4.20    3.02
   3   8 -14    4.19    2.11
   3   8 -13    1.96    2.39
  -3  -8  13    0.11    5.16
  -3  -8  12   -4.26    7.12
   3   8 -12    1.07    2.08
  -3  -8  11    9.79    8.10
   3   8 -11   11.26    5.38
  -3  -8  10   15.30   11.57
   3   8 -10   32.92    7.82
   3   8  -9   27.76    7.54
  -3  -8   9   23.19   10.00
   3   8  -8   36.14    8.32
  -3  -8   8   28.35   11.46
   3   8  -7   15.12    4.62
  -3  -8   7   11.80    5.80
   3   8  -6   34.49    7.90
  -3  -8   6   38.38   13.09
  -3  -8   5   -2.44    3.80
  -3  -8   5   -2.12    4.25
   3   8  -5    3.30    2.98
  -3  -8   4   27.63    9.44
  -3  -8   4   44.81   13.21
   3   8  -4   43.47    8.35
  -3  -8   3  267.33   25.69
  -3  -8   3  322.59   30.74
   3   8  -3  294.74   18.91
  -3  -8   2   30.01    7.65
  -3  -8   2   37.44   10.48
   3   8  -2   39.50    6.87
  -3  -8   1  154.75   14.12
  -3  -8   1  184.11   20.19
  -3  -8   1  193.90   14.92
   3   8  -1  156.34   14.04
  -3  -8   0  282.72   17.07
  -3  -8   0  350.44   25.90
  -3  -8   0  324.04   19.43
   3   8   0  302.40   20.27
  -3  -8  -1   10.66    2.91
  -3  -8  -1   15.02    4.70
  -3  -8  -1   12.13    4.51
   3   8   1   10.10    4.34
  -3  -8  -2    3.50    1.54
  -3  -8  -2    1.43    2.84
   3   8   2   -0.23    3.23
  -3  -8  -3    2.36    1.17
  -3  -8  -3    1.27    2.53
   3   8   3    0.25    1.70
  -3  -8  -4    1.99    1.07
   3   8   4    2.71    2.48
  -3  -8  -4    3.23    2.66
  -3  -8  -5    4.85    1.63
   3   8   5    5.40    3.54
  -3  -8  -5    5.26    3.36
   3   8   5    4.04    1.62
   3   8   6  144.92   16.25
  -3  -8  -6  146.98   13.49
  -3  -8  -6  125.75    8.68
   3   8   6  145.35   11.90
   3   8   7   -4.66    4.29
   3   8   7    1.11    1.44
   3   8   8   11.99    4.78
  -3  -8  -8   17.09    5.65
   3   8   8   10.76    3.10
   3   8   9    1.77    1.90
  -3  -8  -9    6.03    3.73
   3   8   9    5.14    2.12
   3   8  10   53.09   11.11
  -3  -8 -10   47.59    9.91
   3   8  11   43.64   10.12
  -3  -8 -11   39.31    9.51
   3   8  12   10.64    4.46
  -3  -8 -12   19.79    7.08
   3   8  13   -3.59    4.62
  -3  -8 -13   -1.53    2.14
   3   8  14    5.39    4.11
  -3  -8 -14   12.91    6.25
  -3  -8 -15    9.24    5.62
   3   8  15    1.76    2.54
  -3  -8 -16    2.42    2.67
   3   8  16    5.25    5.30
  -3  -8 -17   -3.66    3.60
   3   8  17    9.30    6.03
  -3  -8 -18   -0.46    2.34
   3   8  18   13.71    8.77
   3   9 -13    4.80    3.06
  -3  -9  12    6.70    6.57
   3   9 -12    4.23    2.12
  -3  -9  11   -2.84    7.29
   3   9 -11   -1.70    2.79
   3   9 -10    0.62    2.65
  -3  -9  10   -3.44    8.11
   3   9  -9   13.13    5.37
  -3  -9   9   16.49    9.20
   3   9  -8    1.80    3.08
  -3  -9   8   -2.34    4.82
  -3  -9   7   -0.86    6.20
   3   9  -7    3.31    2.31
  -3  -9   6   11.62    8.19
  -3  -9   6    2.71    5.95
   3   9  -6    0.05    1.82
  -3  -9   5    1.34    3.58
  -3  -9   5    4.04    5.26
  -3  -9   4    3.63    4.37
  -3  -9   4    0.95    3.07
  -3  -9   3  104.90   14.64
  -3  -9   3  112.20   18.39
  -3  -9   3  131.13   12.96
  -3  -9   2   10.25    4.15
  -3  -9   2    6.86    5.19
  -3  -9   2   11.21    4.57
   3   9  -2    7.26    3.24
  -3  -9   1  115.13   10.86
   3   9  -1  121.23   12.85
  -3  -9   1  137.77   18.27
  -3  -9   1  143.14   13.75
   3   9   0   60.30    9.28
  -3  -9   0   59.97   11.42
  -3  -9   0   59.47    8.90
   3   9   1    4.18    3.11
  -3  -9  -1    0.78    1.83
   3   9   2   39.09    8.82
  -3  -9  -2   30.92    6.30
   3   9   3   25.13    7.26
  -3  -9  -3   27.49    6.28
   3   9   4   19.09    5.41
  -3  -9  -4   29.97    6.10
   3   9   5   23.81    6.46
  -3  -9  -5   39.69    7.17
   3   9   6   35.28    8.73
  -3  -9  -6   36.03    7.49
   3   9   7   -2.19    3.80
  -3  -9  -7    0.32    2.48
   3   9   7   -2.11    2.22
   3   9   8    7.92    5.64
  -3  -9  -8    8.49    4.22
   3   9   8    3.50    2.13
   3   9   9    8.76    5.09
  -3  -9  -9   12.40    4.41
   3   9   9   12.18    3.27
   3   9  10   54.95   11.55
  -3  -9 -10   53.56   10.43
   3   9  11   19.07    6.75
  -3  -9 -11   20.90    6.52
  -3  -9 -12  138.06   17.88
   3   9  12  133.87   18.48
   3   9  13    4.90    2.33
  -3  -9 -13    0.09    1.74
   3   9  14   -3.32    3.98
  -3  -9 -14   -2.99    4.32
   3   9  15    4.79    4.46
  -3  -9 -15    3.30    3.33
   3   9  16   10.92    7.11
  -3  -9 -16    2.87    3.66
  -3  -9 -17    7.59    4.86
   3   9  17   -4.10    3.10
  -3 -10  11  -11.66   11.15
   3  10 -11   -2.06    3.10
   3  10 -10   80.04   13.69
  -3 -10  10   74.89   21.75
   3  10  -9   89.73   14.35
  -3 -10   9   80.57   20.03
   3  10  -8   67.59   12.65
  -3 -10   8   39.68   13.64
  -3 -10   7   34.95   13.66
   3  10  -7   43.33    9.80
  -3 -10   6    5.86    3.99
  -3 -10   5    7.46    5.63
  -3 -10   4   37.33   11.34
  -3 -10   4   51.31    8.73
  -3 -10   3   12.50    7.46
  -3 -10   3   11.26    4.17
  -3 -10   2   -3.05    2.89
  -3 -10   2    0.86    2.38
   3  10  -1    0.83    1.62
  -3 -10   1   -2.11    2.95
  -3 -10   1    0.22    2.54
   3  10   0    1.24    2.67
  -3 -10   0    3.96    3.52
  -3 -10   0    2.72    2.99
   3  10   1  329.80   24.50
  -3 -10  -1  293.85   23.31
  -3 -10  -1  331.35   22.06
   3  10   2   -3.34    3.49
  -3 -10  -2    3.98    3.75
   3  10   3   -1.62    2.21
  -3 -10  -3    0.48    2.72
   3  10   4    5.84    3.60
  -3 -10  -4    5.36    2.42
   3  10   5   88.27   12.93
  -3 -10  -5  105.34   12.31
   3  10   6    0.08    2.20
  -3 -10  -6   -2.17    2.96
   3  10   7   16.59    6.19
  -3 -10  -7   33.24    6.95
   3  10   8    0.55    2.06
  -3 -10  -8    0.37    2.14
   3  10   8    0.60    1.33
   3  10   9   29.63    9.47
  -3 -10  -9   44.11    8.46
   3  10  10   -2.63    3.14
   3  10  11   27.18    8.25
  -3 -10 -11   26.35    8.19
   3  10  12   -1.97    4.43
  -3 -10 -12   -2.65    3.55
   3  10  13   44.38   11.61
  -3 -10 -13   34.41    9.60
   3  10  14    3.63    2.96
  -3 -10 -14    1.96    3.00
   3  10  15   21.21    8.77
  -3 -10 -15   24.90    8.44
   3  10  16   25.99    9.99
  -3 -10 -16   11.92    4.82
   3  11 -10    6.62    4.01
  -3 -11  10   -1.54    5.87
   3  11  -9    4.50    4.51
  -3 -11   9   -1.25    7.38
   3  11  -8   66.80   12.87
  -3 -11   8   27.55   12.62
  -3 -11   7    4.74    3.65
   3  11  -7   10.40    4.68
  -3 -11   6   33.33   12.65
  -3 -11   5   57.99   15.09
  -3 -11   5   58.31    9.84
  -3 -11   4   15.27    8.06
  -3 -11   4   23.25    6.12
  -3 -11   3   -1.06    4.67
  -3 -11   3   19.88    5.94
  -3 -11   2   -2.73    5.80
  -3 -11   2    8.17    3.85
  -3 -11   1   24.43    8.01
  -3 -11   1   33.20    7.56
   3  11   0    3.26    1.88
  -3 -11   0    1.00    3.31
  -3 -11   0    2.83    3.10
   3  11   1   11.12    5.61
  -3 -11  -1    4.87    3.32
  -3 -11  -1    1.64    2.87
   3  11   2   -1.84    2.88
  -3 -11  -2   11.79    5.56
   3  11   3  316.20   24.77
  -3 -11  -3  396.76   25.52
   3  11   4    2.55    2.36
  -3 -11  -4   10.79    6.42
   3  11   5   -0.34    2.55
  -3 -11  -5    0.02    2.69
   3  11   6   16.57    6.65
  -3 -11  -6   20.81    6.40
   3  11   7    3.93    3.62
  -3 -11  -7    3.49    3.10
   3  11   8   47.92   11.26
  -3 -11  -8   69.29   10.22
   3  11   9   12.11    6.09
  -3 -11  -9    9.32    4.04
   3  11  10   17.70    8.12
  -3 -11 -10   14.74    6.13
   3  11  11    0.84    3.12
   3  11  12    0.72    2.56
  -3 -11 -12    1.78    2.80
   3  11  13   51.68   12.77
  -3 -11 -13   59.48   12.62
   3  11  14   45.92   12.43
  -3 -11 -14   39.74   10.30
   3  11  15    3.59    3.63
  -3 -11 -15    1.18    2.78
  -3 -12  10   -6.95    6.69
  -3 -12   9   39.19   15.89
  -3 -12   8   -5.67    5.85
   3  12  -8    3.72    3.89
  -3 -12   7   69.49   18.35
  -3 -12   6    4.69    5.55
  -3 -12   5    1.00    5.63
  -3 -12   5    7.19    4.03
  -3 -12   4    1.98    3.72
  -3 -12   4   -3.37    3.74
  -3 -12   3    5.10    6.35
  -3 -12   3    0.81    3.01
  -3 -12   2   -0.81    4.51
  -3 -12   2   -3.85    4.69
  -3 -12   1   -5.62    3.56
  -3 -12   0   68.03   11.03
   3  12   1    0.13    2.64
  -3 -12  -1   -0.72    2.53
   3  12   2    0.86    1.70
  -3 -12  -2   -3.34    3.82
   3  12   3   58.39   10.93
  -3 -12  -3   79.80   11.81
   3  12   4   -3.90    4.05
  -3 -12  -4    6.65    3.41
   3  12   5   63.28   12.20
  -3 -12  -5  104.61   13.79
   3  12   6    0.41    2.15
  -3 -12  -6   -0.69    2.47
   3  12   7   13.86    5.90
  -3 -12  -7   20.25    6.38
   3  12   8    8.35    4.41
  -3 -12  -8   16.47    6.58
   3  12   9   -1.12    2.47
  -3 -12  -9    6.04    4.04
   3  12  10   -6.82    4.04
  -3 -12 -10   -3.17    3.48
   3  12  11    3.99    2.26
  -3 -12 -11    9.36    4.63
   3  12  12   15.71    6.45
   3  12  13   -0.98    2.75
   3  12  14   18.05    7.59
  -3 -12 -14   13.60    6.55
  -3 -13   9   16.29   11.23
  -3 -13   8  -11.42    8.29
  -3 -13   7   16.18    9.54
  -3 -13   6    1.64    4.50
  -3 -13   5    7.84    6.61
  -3 -13   5   17.57    5.69
  -3 -13   4   -0.54    4.11
  -3 -13   3   39.38    8.90
  -3 -13   2   12.38    5.62
  -3 -13   1    2.39    3.49
  -3 -13   0   -2.37    4.63
  -3 -13  -1   23.70    6.97
   3  13   2   14.17    5.80
  -3 -13  -2   29.26    7.31
   3  13   3   -2.65    2.81
  -3 -13  -3   -2.10    3.44
   3  13   4   -2.16    2.78
  -3 -13  -4    0.81    3.82
   3  13   5    4.90    2.80
  -3 -13  -5   16.19    6.28
   3  13   6    1.29    2.71
  -3 -13  -6   -4.29    3.72
   3  13   7   16.23    7.67
  -3 -13  -7   26.06    7.35
   3  13   8    2.65    2.83
  -3 -13  -8    1.76    2.42
   3  13   9   14.17    6.86
  -3 -13  -9   22.88    7.29
   3  13  10    6.75    5.11
  -3 -13 -10    9.24    3.90
   3  13  11    0.47    2.35
  -3 -13 -11    0.38    2.37
   3  13  12   21.80    8.11
  -3 -14   5   17.76    6.26
  -3 -14   4   38.41    9.59
  -3 -14   3   15.50    6.33
  -3 -14   2   -3.26    3.58
  -3 -14   1    1.32    2.73
  -3 -14   0   25.86    8.22
  -3 -14  -1   -1.61    2.59
  -3 -14  -2    9.62    4.95
  -3 -14  -3   14.26    6.12
   3  14   4   -0.81    2.04
  -3 -14  -4    9.16    4.57
   3  14   5    1.00    2.73
  -3 -14  -5   -3.80    3.99
   3  14   6    0.42    3.07
  -3 -14  -6    6.16    3.92
   3  14   7   -1.19    3.05
  -3 -14  -7    8.25    4.84
   3  14   8    2.85    3.69
  -3 -14  -8    2.59    3.17
   3  14   9    3.10    4.35
  -3 -14  -9    6.54    4.57
   3  14  10    5.45    4.71
  -3 -14 -10    0.25    2.18
  -3 -14 -11   -1.51    3.43
  -3 -15  -3   -0.25    3.43
  -3 -15  -4    2.56    3.09
   3  15   5    0.51    3.38
   3  15   6    8.40    5.36
   3  15   7    2.41    3.41
   3  15   8   -4.09    4.71
   4 -13  -9    6.47    4.30
   4 -13  -8    1.86    2.23
   4 -13  -7   13.31    5.13
   4 -13  -6   -8.02    4.96
   4 -13  -5    2.63    3.71
   4 -13  -4   -0.75    3.03
   4 -13  -3   16.62    6.37
   4 -13  -2   12.04    4.64
   4 -13  -1    0.30    3.44
   4 -13   0   22.97    7.14
   4 -13   1    0.41    2.78
   4 -13   2    3.24    3.31
   4 -13   3   -2.42    3.65
   4 -13   4    4.20    2.99
   4 -13   5   -4.19    2.61
   4 -13   6    1.91    3.18
   4 -13   7    1.79    3.35
   4 -13   7  -30.90   17.14
   4 -13   8   13.45    5.16
   4 -13   8   -2.03    6.95
   4 -13   9    6.96    4.47
   4 -13   9    0.45    7.73
   4 -12 -10   15.93    5.41
   4 -12  -9    7.89    4.45
   4 -12  -8    1.39    2.83
   4 -12  -7   37.77    8.91
   4 -12  -6   11.11    5.36
   4 -12  -5    4.43    4.34
   4 -12  -4    1.61    2.48
   4 -12  -3   10.94    4.85
   4 -12  -2   10.36    5.46
   4 -12  -1    5.44    4.24
   4 -12   0   20.41    6.63
   4 -12   1   23.49    6.68
   4 -12   2   -1.79    4.11
   4 -12   3   -3.37    4.43
   4 -12   4    3.95    3.93
   4 -12   4   11.87    6.37
   4 -12   5    4.19    2.95
   4 -12   5   11.91   12.32
   4 -12   6   -4.83    3.54
   4 -12   6    1.16    6.24
   4 -12   7   -5.83    3.96
   4 -12   7    1.90    8.77
   4 -12   8    8.10    4.28
   4 -12   8   13.91   12.53
   4 -12   9   -3.59    4.27
   4 -12   9  -11.53   13.09
   4 -12  10    3.74    2.74
   4 -12  10    5.44    7.10
   4 -11 -11   22.96    6.96
   4 -11 -10    4.88    2.77
   4 -11  -9   21.40    6.37
   4 -11  -8  103.88   14.24
   4 -11  -7    0.45    3.94
   4 -11  -6   -8.09    3.62
   4 -11  -5   16.15    5.96
   4 -11  -4   -1.22    2.99
   4 -11  -3   20.83    5.98
   4 -11  -2    2.45    3.64
   4 -11  -1    5.63    3.13
   4 -11   0    2.27    3.55
   4 -11   1    3.50    3.62
   4 -11   2    9.56    4.35
   4 -11   3   21.16    6.29
   4 -11   4    3.35    4.22
   4 -11   5    0.27    3.15
   4 -11   6    7.12    3.76
   4 -11   6   -3.74    9.16
   4 -11   7   14.84    6.16
   4 -11   7   12.64    9.83
   4 -11   8    1.94    3.49
   4 -11   8    1.33    6.07
   4 -11   9    7.09    3.58
   4 -11   9   -5.81   13.80
   4 -11  10    3.85    3.20
   4 -11  10  -13.88    8.74
   4 -11  11    2.34    8.69
  -4  10  12    8.79    7.45
  -4  10  11    1.76    5.42
   4 -10 -11   -3.23    4.07
  -4  10  10   -2.41    2.69
   4 -10 -10    4.55    4.15
  -4  10   9   13.07    7.67
   4 -10  -9    1.85    2.22
  -4  10   8    2.40    4.96
   4 -10  -8    3.60    2.99
  -4  10   7  128.66   21.79
   4 -10  -7  147.76   16.19
  -4  10   6    6.29    5.31
   4 -10  -6    5.61    2.60
  -4  10   5   27.95    9.86
   4 -10  -5   22.17    6.08
  -4  10   4   -0.28    2.02
   4 -10  -4    7.11    4.86
  -4  10   3    3.21    3.15
   4 -10  -3    5.42    3.77
  -4  10   2   10.54    6.33
   4 -10  -2   -0.80    3.16
  -4  10   1   48.23   10.82
   4 -10  -1   47.52    8.59
  -4  10   0   19.45    7.61
   4 -10   0    9.98    4.91
  -4  10  -1   58.25   11.24
   4 -10   1   70.84   11.06
  -4  10  -2   17.76    6.09
   4 -10   2   25.60    6.09
  -4  10  -3   -0.11    1.45
   4 -10   3   -0.60    2.33
  -4  10  -4    6.69    4.42
   4 -10   4    2.69    3.54
  -4  10  -5   67.31   11.53
   4 -10   5   63.22   10.61
  -4  10  -6   56.50   10.83
   4 -10   6   67.70   10.87
  -4  10  -7   68.26   11.85
   4 -10   7   81.73   11.68
  -4  10  -8   36.67    8.56
   4 -10   8   35.54    8.10
   4 -10   8   20.27   14.73
  -4  10  -9   15.49    5.80
   4 -10   9   13.10    5.20
   4 -10   9   27.64   18.93
  -4  10 -10   -2.48    2.05
   4 -10  10   -3.18    3.28
  -4  10 -11   15.10    6.16
   4 -10  11   11.18    4.82
   4 -10  11   18.73   13.78
   4 -10  12  -10.05   10.91
  -4   9  15   -1.68    3.26
  -4   9  14    6.12    8.14
  -4   9  13    4.10    6.07
  -4   9  12   -1.90    5.24
  -4   9  11    4.33    7.08
   4  -9 -11   -4.61    4.03
  -4   9  10   10.95    8.40
   4  -9 -10   12.53    4.35
  -4   9   9    5.17    5.88
   4  -9  -9    5.63    3.15
  -4   9   8   30.55   11.42
   4  -9  -8   15.64    5.55
  -4   9   7    5.11    4.08
   4  -9  -7    0.91    2.19
  -4   9   6   16.87    9.05
   4  -9  -6   13.83    4.67
  -4   9   5   21.54    8.69
  -4   9   4   40.28   11.51
  -4   9   3   37.52   11.19
  -4   9   2    5.48    4.25
  -4   9   1   36.86    9.48
  -4   9   0   35.10    9.06
  -4   9  -1   49.45   10.38
  -4   9  -2   17.55    6.02
  -4   9  -3    4.23    4.12
  -4   9  -4   86.18   13.03
  -4   9  -5   15.19    5.76
  -4   9  -6   28.06    7.52
   4  -9   6   27.56    6.40
  -4   9  -7    7.89    4.25
   4  -9   7    3.04    3.70
  -4   9  -8    9.39    4.40
   4  -9   8    5.27    4.11
  -4   9  -9   26.74    7.45
   4  -9   9   14.85    4.31
   4  -9   9   29.60   15.70
  -4   9 -10   -2.53    2.87
   4  -9  10    0.28    1.75
   4  -9  10    5.08    9.21
  -4   9 -11   12.14    5.55
   4  -9  11    5.40    3.88
   4  -9  11    6.16   12.24
  -4   9 -12    1.78    2.52
   4  -9  12   20.37   11.46
   4  -9  13    3.25   13.16
  -4   8  15    5.64    8.34
  -4   8  14   -4.26    7.42
  -4   8  13    2.10    6.35
  -4   8  12    6.13    7.33
  -4   8  11    8.26    8.82
   4  -8 -11    6.62    3.38
  -4   8  10    0.93    5.82
   4  -8 -10    0.38    2.48
  -4   8   9    7.58    6.12
   4  -8  -9    4.67    2.98
   4  -8  -8   40.87    7.16
  -4   8   8   36.92   13.26
  -4   8   7   43.40   13.44
  -4   8   6   32.04   11.30
  -4   8   5    3.70    6.00
  -4   8   4   45.25   12.87
  -4   8   3   14.00    7.57
  -4   8   2   24.30    8.12
  -4   8   1    4.33    2.82
  -4   8   0   21.76    7.92
  -4   8  -1   10.64    6.09
  -4   8  -2   72.12   12.73
  -4   8  -3   54.29   10.73
  -4   8  -4    3.68    2.67
  -4   8  -5   12.15    4.78
  -4   8  -6   11.36    5.10
  -4   8  -7    9.22    4.65
  -4   8  -8    3.27    2.72
  -4   8  -9   52.36   10.60
   4  -8  10   62.33    9.99
  -4   8 -10   73.59   12.77
   4  -8  10   49.65   24.49
  -4   8 -11    0.95    1.38
   4  -8  11    6.10    2.44
   4  -8  11   16.27   19.56
  -4   8 -12   26.78    8.24
   4  -8  12   -1.17    8.49
  -4   8 -13   28.95    8.50
   4  -8  13   20.53   17.18
   4  -8  14   -9.17   10.89
  -4   7  15    1.06    6.89
  -4   7  14   -1.60    4.22
  -4   7  13   12.30   10.56
  -4   7  12   -1.51    5.31
  -4   7  11   30.69   15.36
   4  -7 -11   32.24    7.00
   4  -7 -10    3.24    2.10
  -4   7  10   -1.59    4.57
   4  -7  -9   11.24    3.88
  -4   7   9   23.84   12.03
   4  -7  -8   75.07   10.04
  -4   7   8   86.15   20.86
   4  -7  -7   13.82    3.96
  -4   7   7   20.74    9.64
  -4   7   6   20.27    9.52
  -4   7   5   17.03    8.09
  -4   7   4   -0.39    2.72
  -4   7   3    2.89    4.23
  -4   7   2   31.77   10.02
  -4   7   1   29.07    9.00
  -4   7   0   -0.89    1.95
  -4   7  -1   25.84    8.07
  -4   7  -2   65.40   11.97
  -4   7  -3   13.42    5.55
  -4   7  -4    3.08    2.96
  -4   7  -5    0.20    1.32
  -4   7  -6   18.65    5.98
  -4   7  -7    1.58    2.60
  -4   7  -8   30.65    7.69
  -4   7  -9   81.43   12.98
  -4   7 -10    4.75    3.76
  -4   7 -11   -1.99    2.17
   4  -7  11   12.82   14.63
  -4   7 -12   34.09    9.29
   4  -7  12   26.35    6.58
   4  -7  12   15.56   11.85
  -4   7 -13    3.24    3.43
   4  -7  13  -17.31   16.46
   4  -7  14    4.87   15.57
   4  -7  15  -16.46   16.06
  -4   6  15   39.19   18.74
  -4   6  14   36.52   18.71
  -4   6  13    4.55    7.92
   4  -6 -12    7.30    3.97
  -4   6  12    0.72    4.95
   4  -6 -11   13.07    4.35
  -4   6  11   28.34   13.50
   4  -6 -10  141.67   14.73
  -4   6  10  146.47   31.03
   4  -6  -9    5.69    3.08
  -4   6   9    5.93    8.13
   4  -6  -8    1.63    2.64
  -4   6   8    7.43    6.05
   4  -6  -7   21.15    5.28
  -4   6   7   17.53    9.34
   4  -6  -6  115.51   10.95
  -4   6   6  126.59   23.58
   4  -6  -5  190.02   13.32
  -4   6   5  231.36   30.00
  -4   6   4   78.60   16.26
  -4   6   3   -0.87    2.03
  -4   6   2   74.12   14.88
  -4   6   1  135.28   19.41
  -4   6   0   32.78    9.49
  -4   6  -1    8.74    5.21
  -4   6  -2  103.03   15.19
  -4   6  -3  121.43   15.68
  -4   6  -4   99.27   14.24
  -4   6  -5    8.18    4.03
  -4   6  -6   -0.75    1.38
  -4   6  -7   41.06    8.85
  -4   6  -8   98.66   13.92
  -4   6  -9  305.17   25.15
  -4   6 -10   24.10    7.27
  -4   6 -11  163.86   18.90
  -4   6 -12   15.41    6.01
   4  -6  12   14.51   16.81
  -4   6 -13    3.90    1.83
   4  -6  13   19.06   13.46
   4  -6  14   96.73   32.97
  -4   6 -14  142.29   18.93
   4  -6  15   -0.94    9.37
   4  -6  16    3.43    7.49
  -4   5  15    0.31    9.36
  -4   5  14    3.82    4.10
   4  -5 -13   45.62   10.38
  -4   5  13   53.27   21.16
   4  -5 -12    4.40    3.45
  -4   5  12    4.33    6.39
   4  -5 -11   24.79    7.04
  -4   5  11   42.58   17.49
   4  -5 -10   27.03    6.07
  -4   5  10   43.20   15.85
   4  -5  -9   19.59    5.09
  -4   5   9   37.58   15.26
   4  -5  -8   29.02    5.92
  -4   5   8   33.58   14.50
   4  -5  -7   -0.86    1.42
  -4   5   7   -2.16    6.58
   4  -5  -6    5.28    2.44
  -4   5   6    3.86    3.26
   4  -5  -5   71.64    7.68
  -4   5   5   81.03   18.16
  -4   5   4  136.59   22.37
  -4   5   3   27.28    9.96
  -4   5   2    0.46    3.45
  -4   5   1   28.30    9.36
  -4   5   0  211.51   11.46
  -4   5   0  242.46   25.80
  -4   5  -1  320.37   13.03
  -4   5  -1  416.89   31.50
  -4   5  -2  112.05    7.63
  -4   5  -2  153.23   18.08
  -4   5  -3   11.02    5.39
  -4   5  -4   62.75   11.04
  -4   5  -5  120.61   15.50
  -4   5  -6  103.58   14.31
  -4   5  -7   14.62    5.73
  -4   5  -8   75.50   12.18
  -4   5  -9    3.71    2.74
  -4   5 -10    3.47    2.34
  -4   5 -11  114.51   15.74
  -4   5 -12   14.34    5.59
  -4   5 -13    7.86    4.52
   4  -5  13   21.51   16.63
  -4   5 -14   94.26   15.20
   4  -5  14  117.81   34.53
   4  -5  15    6.31   10.60
   4  -5  16   13.51   17.08
   4  -5  17   19.62   15.07
  -4   4  15    8.34    5.69
   4  -4 -15    4.74    4.62
  -4   4  14    2.20    2.15
  -4   4  14    3.40    8.51
   4  -4 -14    1.94    3.11
  -4   4  13    1.56    1.95
  -4   4  13    3.52    4.24
   4  -4 -13   -0.38    2.66
  -4   4  12   39.59   18.06
   4  -4 -12   28.88    7.84
  -4   4  11   -5.01    4.59
   4  -4 -11   -1.67    1.72
  -4   4  10    0.22    8.84
   4  -4 -10   12.47    5.31
   4  -4  -9    5.10    2.69
  -4   4   9    7.26    8.17
   4  -4  -8   76.42   10.26
  -4   4   8   86.28   21.26
   4  -4  -7  220.00   15.83
  -4   4   7  284.43   38.19
   4  -4  -6   22.24    4.39
  -4   4   6   28.51   11.48
   4  -4  -5  101.20    8.73
  -4   4   5  145.17   25.33
   4  -4  -4    4.15    1.74
  -4   4   4    0.99    2.63
  -4   4   3   19.39    7.91
  -4   4   2   91.68   17.04
  -4   4   1    1.80    2.94
  -4   4   0   18.48    7.45
  -4   4  -1   18.92    2.44
  -4   4  -1   27.47    8.27
  -4   4  -2    3.06    1.14
  -4   4  -2    3.20    3.12
  -4   4  -3    8.22    3.99
  -4   4  -4    6.95    3.66
  -4   4  -5   -1.00    2.32
  -4   4  -6   13.48    5.34
  -4   4  -7   -1.31    1.93
  -4   4  -8  128.91   15.98
  -4   4  -9    3.03    2.57
  -4   4 -10   34.51    8.64
  -4   4 -11    2.75    1.86
  -4   4 -12   16.71    5.56
  -4   4 -13   20.61    7.33
   4  -4  13   13.23   12.36
  -4   4 -14   -1.89    3.26
   4  -4  14  -14.92   17.64
   4  -4  15   -0.76   13.14
   4  -4  16   23.52   17.27
   4  -4  17   13.55   13.87
   4  -4  18    5.13   17.18
  -4   3  17   22.66    9.02
  -4   3  16   70.38   15.35
   4  -3 -16   43.21   11.18
  -4   3  15   13.74    6.91
   4  -3 -15   14.94    5.85
  -4   3  14    1.03    2.15
   4  -3 -14   -1.27    4.16
  -4   3  13    2.30    2.44
   4  -3 -13    1.17    2.58
  -4   3  12   -2.82    2.43
   4  -3 -12   -3.06    3.59
  -4   3  11   23.20    8.00
  -4   3  11    7.54    8.86
   4  -3 -11   16.44    5.47
  -4   3  10    6.55    4.70
  -4   3  10    4.00    6.42
   4  -3 -10    4.42    2.86
  -4   3   9   39.26   15.63
   4  -3  -9   35.64    7.53
  -4   3   8   38.07   14.84
   4  -3  -8   31.94    6.72
   4  -3  -7    0.25    1.90
  -4   3   7    3.86    8.66
   4  -3  -6  428.21   22.17
  -4   3   6  550.85   50.68
   4  -3  -5   17.83    3.55
  -4   3   5   31.00   11.25
   4  -3  -4   58.21    5.85
  -4   3   4   71.96   16.05
   4  -3  -3    6.40    1.50
  -4   3   3    7.93    5.82
  -4   3   2   30.02    8.96
  -4   3   1   24.29    8.00
  -4   3   0   18.46    7.22
  -4   3  -1    1.03    3.61
  -4   3  -2   77.82   13.42
  -4   3  -3   -0.28    2.61
  -4   3  -4    4.43    3.29
  -4   3  -5   42.86    9.00
  -4   3  -6   94.80   13.47
  -4   3  -7    9.38    4.08
  -4   3  -8  113.61   14.77
  -4   3  -9   44.57    9.23
  -4   3 -10    3.11    3.48
  -4   3 -11   -0.85    1.64
  -4   3 -12    2.73    3.37
  -4   3 -13   -1.12    2.38
  -4   3 -14    0.03    2.01
   4  -3  14   -6.17   10.50
   4  -3  15   11.94   15.26
   4  -3  16   16.28   14.48
   4  -3  17   34.05   19.43
   4  -3  18   11.80   16.32
  -4   2  17    0.52    5.01
  -4   2  16   27.04   10.32
  -4   2  15   11.10    4.54
  -4   2  14    3.31    3.09
  -4   2  13   -7.41    5.65
  -4   2  12   -1.88    3.65
  -4   2  11   -3.56    5.20
  -4   2  10   -0.24    2.62
  -4   2  10    7.62    7.75
  -4   2   9   16.29    7.11
  -4   2   9   16.94   10.39
  -4   2   8    2.34    4.08
  -4   2   8   -5.41    7.73
  -4   2   7   -2.78    7.40
  -4   2   6   11.00    6.40
  -4   2   5  172.82   28.11
   4  -2  -4   20.65    3.64
  -4   2   4   36.54   13.12
   4  -2  -3    2.75    1.13
  -4   2   3    2.82    3.64
   4  -2  -2   22.07    2.10
  -4   2   2   29.50    9.43
  -4   2   1   -2.74    4.01
  -4   2   0   -0.08    3.57
  -4   2  -1    6.93    4.46
  -4   2  -2    3.30    4.18
  -4   2  -3   14.47    1.72
  -4   2  -3   30.29    7.72
  -4   2  -4   72.70   11.92
  -4   2  -5   44.63    8.99
  -4   2  -6   13.79    5.25
  -4   2  -7  439.51   28.46
  -4   2  -8   62.58   10.88
  -4   2  -9  201.08   19.53
  -4   2 -10    3.09    3.00
  -4   2 -11    5.20    3.58
  -4   2 -12    5.71    4.25
  -4   2 -13    7.21    3.99
  -4   2 -14   11.94    5.25
   4  -2  14   20.91   17.72
   4  -2  15   14.58   11.19
   4  -2  16   11.78   15.47
   4  -2  17   13.66    9.09
   4  -2  18    2.22    9.77
   4  -2  19    7.93   10.04
  -4   1  17   34.17   12.73
  -4   1  16   -3.16    5.11
  -4   1  15    5.29    4.36
  -4   1  14   12.17    7.20
  -4   1  13    6.12    6.28
  -4   1  12   -1.94    4.21
  -4   1  11    2.75    4.03
  -4   1  10    2.67    3.84
  -4   1   9   -1.31    4.42
  -4   1   9    2.36    4.89
  -4   1   8    7.08    4.43
  -4   1   8    9.66    9.57
  -4   1   7    0.43    2.52
  -4   1   7    4.07    5.84
  -4   1   6   35.87   14.24
  -4   1   5  236.80   33.43
  -4   1   4   -0.69    5.18
  -4   1   3   71.30   15.39
  -4   1   2  300.38   30.41
  -4   1   1  250.54   26.62
  -4   1   0   26.26    8.13
  -4   1  -1  260.16   24.38
  -4   1  -2    6.41    3.55
  -4   1  -3  206.30   20.57
  -4   1  -4  174.18    8.73
  -4   1  -4  245.65   21.37
  -4   1  -5  151.87   10.44
  -4   1  -5  229.72   19.98
  -4   1  -6   63.62   10.68
  -4   1  -7   88.93   12.73
  -4   1  -8    5.68    3.59
  -4   1  -9    0.92    1.63
   4  -1  10   72.00   12.94
  -4   1 -10   70.72   11.46
   4  -1  11   10.26    4.98
  -4   1 -11   12.14    4.92
   4  -1  12    6.29    5.05
  -4   1 -12    4.52    2.97
   4  -1  13   10.61    5.90
  -4   1 -13   22.92    7.27
   4  -1  14   12.10    6.33
  -4   1 -14   17.33    6.28
   4  -1  15   -2.71    2.50
   4  -1  15    7.62    9.53
   4  -1  16    8.46    4.92
   4  -1  16    3.77   13.51
   4  -1  17   -4.97    5.04
   4  -1  17  -22.64   15.52
   4  -1  18   -9.29   11.35
   4  -1  19   -3.82    6.41
  -4   0  16   48.74   15.64
  -4   0  15   -1.84    5.11
  -4   0  14    6.76    6.72
  -4   0  13   12.41    7.71
  -4   0  12    2.90    5.80
  -4   0  11    3.46    3.98
  -4   0  10    5.50    4.64
  -4   0   9   36.21    9.82
  -4   0   8   49.08   11.88
  -4   0   8   33.54   15.35
  -4   0   7   44.26   10.37
  -4   0   7   38.06   15.46
  -4   0   6   31.85    9.22
  -4   0   6   22.54   11.76
  -4   0   5   45.13   14.66
  -4   0   5   52.13   10.04
  -4   0   4   18.08    8.76
  -4   0   3   52.23   13.86
  -4   0   2  162.99   23.13
  -4   0   1  487.44   36.61
  -4   0   0   20.27    7.23
  -4   0  -1   34.29    8.46
  -4   0  -2   71.72   12.39
  -4   0  -3  498.33   31.24
  -4   0  -4  573.45   17.40
  -4   0  -4  787.45   37.90
  -4   0  -5   51.34    5.70
  -4   0  -5   65.44   10.84
  -4   0  -6    9.97    3.47
  -4   0  -6   16.20    5.54
   4   0   7   38.31    9.14
  -4   0  -7   30.51    5.78
  -4   0  -7   42.34    8.42
   4   0   8  116.83   15.86
  -4   0  -8  125.46   15.00
   4   0   9   -3.94    2.80
  -4   0  -9    3.30    2.84
  -4   0  -9    0.59    1.82
   4   0  10   29.24    8.64
  -4   0 -10   29.90    7.28
   4   0  11   63.40   12.02
  -4   0 -11   66.67   10.86
   4   0  12  118.74   17.00
  -4   0 -12  118.39   14.81
   4   0  13   72.95   13.53
  -4   0 -13   83.92   13.09
   4   0  14   30.43    8.51
  -4   0 -14   53.05   10.34
   4   0  15   -3.15    4.83
   4   0  15   -2.01    6.69
   4   0  16   65.39   13.88
   4   0  16   77.89   27.58
   4   0  17   16.67    6.42
   4   0  17   28.75   18.62
   4   0  18   30.36   10.20
   4   0  18   18.28   14.63
  -4   0 -19    4.24    3.83
   4   0  19  -11.24   18.54
  -4   0 -20   -0.27    3.51
   4   0  20   -9.68   11.12
  -4  -1  16   15.81    9.57
  -4  -1  15   67.42   17.66
  -4  -1  14   35.07   11.16
  -4  -1  13   12.20    5.76
  -4  -1  12    1.62    4.86
  -4  -1  11   -4.66    5.91
  -4  -1  10    5.00    5.07
  -4  -1   9   30.96    9.21
  -4  -1   8    7.06    9.22
  -4  -1   8    2.99    4.37
  -4  -1   7   23.36   12.63
  -4  -1   7   26.70    8.94
   4   1  -7   28.02    6.36
  -4  -1   6   86.43   21.18
  -4  -1   6   93.82   15.28
   4   1  -6   99.85   11.29
  -4  -1   5  178.65   29.23
  -4  -1   5  200.11   21.21
  -4  -1   4  373.25   38.82
  -4  -1   4  375.05   28.38
  -4  -1   3  370.35   36.85
  -4  -1   2    0.16    3.46
  -4  -1   1  336.99   30.53
   4   1   0   68.63    5.53
  -4  -1   0  102.52   15.66
   4   1   1   50.94    4.68
  -4  -1  -1   67.20   12.47
   4   1   2    6.01    1.90
  -4  -1  -2    3.83    2.45
  -4  -1  -3   34.36    8.47
  -4  -1  -4    2.14    1.27
  -4  -1  -4    1.70    3.47
   4   1   5  251.87   22.06
  -4  -1  -5  219.55   12.46
  -4  -1  -5  290.21   22.00
  -4  -1  -6    1.73    1.22
   4   1   6    0.23    2.38
  -4  -1  -6   -0.27    1.81
   4   1   7   64.05   11.49
  -4  -1  -7   44.13    7.05
  -4  -1  -7   55.95    9.29
  -4  -1  -8   11.17    3.98
   4   1   8   14.82    5.89
  -4  -1  -8   15.37    5.48
   4   1   9  319.84   25.84
  -4  -1  -9  249.91   19.85
  -4  -1  -9  330.84   23.72
   4   1  10   66.04   11.55
  -4  -1 -10   41.97    8.50
  -4  -1 -10   73.86   11.23
   4   1  11  106.23   15.54
  -4  -1 -11   66.89   11.28
  -4  -1 -11  107.52   13.77
   4   1  12   23.40    7.28
  -4  -1 -12   10.03    5.30
  -4  -1 -12   27.27    7.47
   4   1  13   94.10   15.76
  -4  -1 -13   48.63   10.45
  -4  -1 -13   84.95   12.73
   4   1  14   30.85    9.90
  -4  -1 -14   23.46    7.26
  -4  -1 -14   26.80    7.35
   4   1  15   38.23   10.50
  -4  -1 -15   26.30    8.64
   4   1  15   18.14   12.92
   4   1  16   35.94   10.60
  -4  -1 -16   28.34    9.32
   4   1  16   11.09   10.91
   4   1  17   -1.27    3.99
  -4  -1 -17   -0.24    2.85
   4   1  17  -10.39   11.11
   4   1  18  -13.27    6.78
  -4  -1 -18    3.61    5.83
   4   1  18    9.53    9.66
   4   1  19   -0.06    4.48
  -4  -1 -19    3.05    2.85
   4   1  19    9.43   14.30
  -4  -1 -20    1.98    3.21
   4   1  20   -1.56    9.41
   4   1  21    0.28   12.16
  -4  -2  15   30.87   12.59
  -4  -2  14   11.24    5.18
  -4  -2  13   10.11    7.81
   4   2 -13    0.44    1.80
  -4  -2  12    8.63    7.77
   4   2 -12   -4.10    3.43
  -4  -2  11   -3.00    5.87
   4   2 -11   -1.25    2.28
  -4  -2  10   12.52    7.77
   4   2 -10   15.02    4.86
  -4  -2   9   17.24    8.75
   4   2  -9   11.15    4.06
  -4  -2   8    0.67    6.46
  -4  -2   8    5.28    6.35
   4   2  -8    3.68    2.84
  -4  -2   7    8.01    3.74
   4   2  -7    7.54    3.51
  -4  -2   6   11.24    8.94
  -4  -2   6   -1.53    4.44
   4   2  -6    3.22    2.50
  -4  -2   5   -2.03    4.33
  -4  -2   5   -0.21    3.89
   4   2  -5    2.41    2.35
  -4  -2   4   -1.92    4.88
  -4  -2   4   -2.53    3.87
   4   2  -4    0.54    1.16
  -4  -2   3    0.61    2.91
   4   2  -3    1.38    2.01
  -4  -2   2   32.91   10.03
   4   2  -2   46.28    6.94
  -4  -2   1   74.11   14.25
   4   2  -1   68.44    8.40
   4   2   0    5.44    1.91
  -4  -2   0    7.78    5.04
   4   2   0    9.81    3.53
   4   2   1    5.00    2.26
  -4  -2  -1    6.93    4.11
   4   2   2  662.20   22.59
  -4  -2  -2  825.15   41.46
   4   2   3   15.71    3.83
   4   2   3   19.54    6.79
  -4  -2  -3   14.06    5.24
   4   2   4    4.64    2.24
  -4  -2  -4    9.97    4.07
  -4  -2  -5   24.08    4.38
   4   2   5   28.53    7.23
  -4  -2  -5   33.48    7.48
   4   2   6    8.32    2.31
  -4  -2  -6    9.51    2.92
  -4  -2  -6   12.40    4.71
   4   2   7   36.46    8.54
  -4  -2  -7   32.17    5.86
  -4  -2  -7   38.78    7.87
  -4  -2  -8    3.96    2.40
   4   2   8    4.62    3.48
  -4  -2  -8    4.23    2.31
  -4  -2  -9   -1.46    1.54
   4   2   9    5.82    2.89
  -4  -2  -9    3.01    2.84
  -4  -2 -10   21.04    5.70
   4   2  10   22.85    7.27
  -4  -2 -10   24.88    6.30
  -4  -2 -11  177.04   18.60
   4   2  11  214.36   22.36
  -4  -2 -11  204.67   18.65
   4   2  12    5.96    4.48
  -4  -2 -12   -2.47    2.15
  -4  -2 -12    4.13    3.49
   4   2  13   61.43   11.83
  -4  -2 -13   42.39    9.95
  -4  -2 -13   58.28   10.23
   4   2  14    4.84    3.09
  -4  -2 -14   -1.26    3.04
  -4  -2 -14    0.18    1.61
   4   2  15   56.27   12.54
  -4  -2 -15   40.73   10.46
   4   2  15   37.14   19.55
   4   2  16   44.13   11.21
  -4  -2 -16   34.32   10.31
   4   2  16   42.81   21.63
   4   2  17   14.58    7.37
  -4  -2 -17   -1.01    4.03
   4   2  17   12.17   11.64
   4   2  18    2.48    3.36
  -4  -2 -18    1.37    3.25
   4   2  19   -1.40    4.42
  -4  -2 -19    5.85    4.96
   4   2  19   -1.57    6.33
  -4  -2 -20    7.77    6.22
   4   2  20    3.91    8.61
  -4  -3  15    9.07    8.17
   4   3 -15    5.52    3.88
  -4  -3  14    1.98    5.56
   4   3 -14    1.97    2.36
  -4  -3  13    5.27    4.58
   4   3 -13   -1.50    2.80
  -4  -3  12    3.96    4.44
   4   3 -12   -1.37    1.52
  -4  -3  11    1.00    4.15
   4   3 -11   -0.09    1.36
  -4  -3  10   14.30    9.04
   4   3 -10    9.68    4.16
  -4  -3   9   10.50    3.29
   4   3  -9    2.29    1.24
  -4  -3   8    7.15    4.79
  -4  -3   8    7.45    5.04
   4   3  -8    3.62    2.21
  -4  -3   7   35.77   14.38
  -4  -3   7   33.04   11.20
   4   3  -7   41.05    7.60
  -4  -3   6    9.60    7.29
  -4  -3   6   15.31    7.02
   4   3  -6   11.33    3.84
  -4  -3   5    9.66    6.93
  -4  -3   5   10.44    6.13
   4   3  -5    8.08    3.02
  -4  -3   4   81.14   18.18
  -4  -3   4  102.25   16.12
   4   3  -4   82.60    9.91
  -4  -3   3    3.73    4.87
  -4  -3   3    9.51    6.14
   4   3  -3   10.00    3.48
  -4  -3   2    1.24    2.89
   4   3  -2    2.10    1.33
  -4  -3   1  100.00   16.69
   4   3  -1   93.64    9.94
  -4  -3   0    1.18    3.26
   4   3   0   -0.05    1.12
  -4  -3  -1   80.86   12.79
   4   3   1   75.71    8.60
   4   3   2   64.88   10.79
  -4  -3  -2   63.32   10.83
   4   3   2   60.71    7.38
   4   3   3  326.69   24.20
  -4  -3  -3  333.58   23.82
   4   3   3  320.60   17.12
   4   3   4   25.00    6.65
  -4  -3  -4   29.26    6.71
   4   3   5   10.81    4.46
  -4  -3  -5   12.91    3.32
  -4  -3  -5   15.36    5.22
  -4  -3  -6   63.37    8.20
   4   3   6   76.46   11.93
  -4  -3  -6   73.89   10.45
  -4  -3  -7   -1.45    2.55
   4   3   7   -0.95    3.05
  -4  -3  -7   -1.04    1.26
  -4  -3  -8   69.27    9.18
   4   3   8   90.02   13.46
  -4  -3  -8   79.48   10.85
  -4  -3  -9    5.89    2.80
   4   3   9   13.19    5.40
  -4  -3  -9   11.98    4.48
  -4  -3 -10   -1.46    1.65
   4   3  10    1.57    3.96
  -4  -3 -10    1.97    1.90
  -4  -3 -11  136.27   15.42
   4   3  11  160.78   19.43
  -4  -3 -11  150.01   15.66
  -4  -3 -12   -1.80    3.97
   4   3  12    4.50    2.35
  -4  -3 -12    2.31    2.45
  -4  -3 -13  106.31   15.45
   4   3  13  135.54   18.32
  -4  -3 -13  136.27   15.64
  -4  -3 -14    6.15    5.69
   4   3  14    3.47    2.58
  -4  -3 -15   66.36   13.70
   4   3  15   65.24   13.61
   4   3  15   34.48   17.52
  -4  -3 -16   20.97    8.75
   4   3  16   16.42    7.05
   4   3  16    5.67   10.59
  -4  -3 -17   -1.67    5.05
   4   3  17    4.79    5.22
   4   3  17    4.27    9.43
  -4  -3 -18    1.10    4.38
   4   3  18   -4.16    3.81
   4   3  18   -4.67    8.04
  -4  -3 -19   27.42   10.48
   4   3  19   29.10   10.35
   4   3  19    6.60    5.34
   4   3  20    2.16    2.99
   4   4 -16   25.18    7.58
   4   4 -15   71.10   11.85
  -4  -4  14   14.19   10.13
   4   4 -14    2.63    2.48
  -4  -4  13   -2.26    4.54
   4   4 -13    3.76    3.09
  -4  -4  12    4.71    4.09
   4   4 -12    2.32    2.58
  -4  -4  11    4.55    8.49
   4   4 -11    7.21    3.54
  -4  -4  10   -1.35    7.02
   4   4 -10   -3.27    2.61
  -4  -4   9   -2.65    5.25
   4   4  -9   -0.14    2.09
  -4  -4   8   72.38   20.69
  -4  -4   8   91.81   18.99
   4   4  -8   86.73   11.56
  -4  -4   7   47.44   16.11
  -4  -4   7   59.21   15.18
   4   4  -7   53.12    8.74
  -4  -4   6   51.97   17.54
  -4  -4   6   63.22   14.35
   4   4  -6   58.10    9.13
  -4  -4   5  147.33   25.90
  -4  -4   5  180.37   22.44
   4   4  -5  152.21   14.34
  -4  -4   4   -1.53    3.88
  -4  -4   4    6.08    4.73
   4   4  -4   -0.35    2.39
  -4  -4   3   13.62    7.91
  -4  -4   3   10.76    4.72
   4   4  -3   10.35    3.60
  -4  -4   2  183.86   23.26
  -4  -4   2  184.93   19.89
   4   4  -2  160.43   13.81
  -4  -4   1   19.46    7.02
   4   4  -1   22.53    4.85
  -4  -4   0    3.49    3.37
   4   4   0    3.15    2.11
   4   4   1   95.05   12.67
  -4  -4  -1  111.21   14.44
   4   4   1  106.80   10.45
   4   4   2   24.97    6.34
  -4  -4  -2   23.08    6.29
   4   4   2   22.79    4.82
   4   4   3  213.13   19.32
  -4  -4  -3  232.04   19.40
   4   4   3  216.66   14.12
   4   4   4  272.68   22.17
  -4  -4  -4  284.45   20.92
   4   4   4  288.23   16.29
   4   4   5  138.48   15.85
  -4  -4  -5  133.41   13.93
   4   4   5  143.55   10.99
   4   4   6    6.66    4.65
  -4  -4  -6    1.46    1.25
  -4  -4  -6    1.52    1.26
   4   4   7   28.49    7.41
  -4  -4  -7   26.63    5.70
  -4  -4  -7   26.05    6.01
  -4  -4  -8  194.28   16.22
   4   4   8  238.54   21.64
  -4  -4  -8  211.40   17.38
   4   4   9   13.73    5.77
  -4  -4  -9    9.56    3.68
  -4  -4  -9    8.59    3.70
   4   4  10   12.46    6.35
  -4  -4 -10    9.70    4.16
  -4  -4 -10    9.45    3.87
   4   4  11    2.52    3.17
  -4  -4 -11    1.92    2.74
  -4  -4 -11    3.79    2.50
   4   4  12   64.73   12.44
  -4  -4 -12   41.31    8.86
  -4  -4 -12   54.27    9.49
   4   4  13   39.94   10.05
  -4  -4 -13   24.36    7.33
  -4  -4 -13   36.20    7.74
   4   4  14    8.79    5.12
  -4  -4 -14    8.29    4.64
  -4  -4 -15   27.72    8.99
   4   4  15   31.55    9.33
   4   4  15   16.16   13.74
  -4  -4 -16   15.78    6.53
   4   4  16   28.81    9.76
   4   4  16   13.31   14.33
  -4  -4 -17   20.95    7.46
   4   4  17   32.96   10.31
   4   4  17   31.99   18.93
  -4  -4 -18   23.48    8.90
   4   4  18   39.89   12.12
  -4  -4 -19    0.80    2.27
   4   4  19    0.99    2.25
   4   4  20    2.11    3.17
   4   4  21   -3.45    4.40
   4   5 -16    4.19    3.93
   4   5 -15   50.84   10.33
  -4  -5  14   58.38   18.88
   4   5 -14   59.59   11.05
  -4  -5  13   55.63   16.83
   4   5 -13   54.11   10.13
  -4  -5  12   60.90   17.29
   4   5 -12   57.81   10.49
  -4  -5  11    5.53    7.71
   4   5 -11    7.31    3.76
  -4  -5  10    4.53    5.54
   4   5 -10   -3.61    2.56
  -4  -5   9   82.35   19.22
   4   5  -9   77.86   11.43
  -4  -5   8   25.45   11.32
  -4  -5   8   45.73   14.62
   4   5  -8   44.47    8.30
  -4  -5   7   13.32    7.17
  -4  -5   7   43.61   13.69
   4   5  -7   38.02    7.68
  -4  -5   6   45.01   15.04
  -4  -5   6   50.49   13.25
   4   5  -6   59.15    8.99
  -4  -5   5   22.47   10.94
  -4  -5   5   15.22    4.94
   4   5  -5   29.16    6.56
  -4  -5   4  454.91   41.93
  -4  -5   4  535.83   39.09
   4   5  -4  517.01   26.79
  -4  -5   3  238.26   28.46
  -4  -5   3  218.59   24.01
   4   5  -3  216.77   16.81
  -4  -5   2  528.99   38.77
  -4  -5   2  575.95   36.23
   4   5  -2  519.53   25.85
  -4  -5   1   61.25   12.12
   4   5  -1   51.54    7.79
   4   5   0  243.56   20.72
  -4  -5   0  287.31   24.53
   4   5   0  263.76   17.35
   4   5   1   49.61    9.52
  -4  -5  -1   53.96   10.01
   4   5   1   55.93    7.81
   4   5   2  109.59   13.82
  -4  -5  -2  133.27   14.66
   4   5   2  122.48   11.15
   4   5   3    7.35    3.55
  -4  -5  -3    4.23    2.65
   4   5   3    7.64    2.73
   4   5   4   64.33   10.55
  -4  -5  -4   64.75    9.27
   4   5   4   66.19    7.98
   4   5   5   92.72   12.81
  -4  -5  -5   94.21   11.01
   4   5   5   93.78    9.17
  -4  -5  -6   60.08    8.57
   4   5   6   57.41   11.09
  -4  -5  -6   58.20    8.71
   4   5   6   62.27    7.30
   4   5   7   17.94    6.04
  -4  -5  -7   17.45    5.21
  -4  -5  -7   12.60    3.83
   4   5   7   18.83    3.94
   4   5   8   29.73    7.91
  -4  -5  -8   23.40    5.65
  -4  -5  -8   26.26    5.80
  -4  -5  -9   71.68   10.78
   4   5   9   92.83   14.15
  -4  -5  -9   88.23   10.65
  -4  -5 -10  256.69   20.94
   4   5  10  319.44   28.07
  -4  -5 -10  283.18   20.22
  -4  -5 -11   56.07   10.02
   4   5  11   81.52   13.68
  -4  -5 -11   55.29    8.81
  -4  -5 -12    5.32    3.14
   4   5  12   13.70    6.61
  -4  -5 -12    6.70    3.06
  -4  -5 -13   26.90    7.60
   4   5  13   19.56    7.11
  -4  -5 -14    3.67    3.73
   4   5  14   11.92    4.85
  -4  -5 -15   15.83    6.00
   4   5  15   22.32    8.78
   4   5  15   18.97   13.74
  -4  -5 -16   16.18    6.32
   4   5  16    8.36    4.54
   4   5  17   -1.32    2.79
  -4  -5 -17    6.34    5.02
   4   5  18   -1.11    2.90
  -4  -5 -18    1.36    2.53
   4   5  19   -5.93    6.75
  -4  -5 -19    0.04    3.80
   4   5  20   20.03    9.40
   4   6 -15   12.72    4.90
   4   6 -14   66.23   11.87
  -4  -6  13   -5.32    4.27
   4   6 -13    6.25    4.16
  -4  -6  12    3.54    5.07
   4   6 -12    8.59    4.52
  -4  -6  11   11.16    8.59
   4   6 -11   20.30    6.22
  -4  -6  10    5.07    5.21
   4   6 -10    4.94    4.18
  -4  -6   9    3.52    4.94
   4   6  -9    0.76    2.20
  -4  -6   8   -2.93    5.79
  -4  -6   8   10.19    7.46
   4   6  -8    7.24    3.69
  -4  -6   7   23.52   12.90
  -4  -6   7   11.13    6.96
   4   6  -7    7.78    3.63
  -4  -6   6   52.99   16.63
  -4  -6   6   65.83   15.54
   4   6  -6   72.73   10.80
  -4  -6   5  124.39   22.68
  -4  -6   5  138.66   21.27
   4   6  -5  143.02   14.90
  -4  -6   4  311.18   34.06
  -4  -6   4  364.04   33.13
   4   6  -4  335.16   22.26
  -4  -6   3    0.01    3.71
  -4  -6   3    0.80    2.94
   4   6  -3    2.76    3.19
  -4  -6   2  189.23   22.60
  -4  -6   2  199.87   21.90
   4   6  -2  188.79   15.98
  -4  -6   1  501.33   34.02
   4   6  -1  454.21   28.45
  -4  -6   1  503.80   32.96
   4   6  -1  482.44   25.26
   4   6   0   28.80    6.88
  -4  -6   0   28.69    7.52
   4   6   0   29.77    6.22
   4   6   1   67.07   10.89
  -4  -6  -1   81.66   11.80
   4   6   1   74.51    9.19
   4   6   2   14.64    5.18
  -4  -6  -2   11.48    4.22
   4   6   2   14.52    4.22
   4   6   3  164.64   16.88
  -4  -6  -3  182.62   15.39
   4   6   3  182.92   14.05
   4   6   4  128.76   15.37
  -4  -6  -4  133.57   12.81
   4   6   4  142.73   11.94
   4   6   5   45.69    9.39
  -4  -6  -5   47.41    7.38
   4   6   5   54.46    7.46
   4   6   6   32.36    7.89
  -4  -6  -6   30.43    6.19
   4   6   6   32.86    5.58
  -4  -6  -7  107.69   12.57
   4   6   7  124.54   16.04
  -4  -6  -7  101.91   11.06
   4   6   7  122.36   10.28
  -4  -6  -8    3.57    2.98
   4   6   8    6.57    4.58
  -4  -6  -8    4.12    2.55
   4   6   8    6.69    2.52
  -4  -6  -9    1.82    1.96
   4   6   9    1.72    3.76
  -4  -6  -9    0.96    1.24
  -4  -6 -10   46.68    9.25
   4   6  10   65.82   12.37
  -4  -6 -10   50.04    8.03
  -4  -6 -11   -2.90    3.48
   4   6  11   -1.68    2.73
  -4  -6 -11    0.94    1.32
  -4  -6 -12    6.42    3.71
   4   6  12   13.49    6.18
  -4  -6 -12    6.40    3.04
  -4  -6 -13   11.67    5.47
   4   6  13   17.68    6.96
  -4  -6 -14    5.11    4.34
   4   6  14    8.44    6.21
  -4  -6 -15    2.62    2.75
   4   6  15    5.02    3.69
  -4  -6 -16    1.84    2.50
   4   6  16   -1.76    3.82
  -4  -6 -17    7.81    4.66
   4   6  17    9.81    7.33
  -4  -6 -18    2.49    2.54
   4   6  18    7.75    6.18
  -4  -6 -19   -2.83    5.09
   4   6  19    2.23    3.88
   4   7 -14   16.20    6.03
   4   7 -13    9.28    4.46
  -4  -7  12    6.26    8.73
   4   7 -12   13.21    5.40
  -4  -7  11    1.01    4.44
   4   7 -11   -5.40    4.53
  -4  -7  10    0.33    6.95
   4   7 -10    2.89    2.04
  -4  -7   9    3.73    5.61
  -4  -7   9   10.03    6.52
   4   7  -9   17.39    6.19
  -4  -7   8   -2.59    5.90
  -4  -7   8   -5.38    5.88
   4   7  -8    6.72    3.89
  -4  -7   7   -2.02    2.97
  -4  -7   7    1.60    5.31
   4   7  -7    3.53    2.52
  -4  -7   6    4.65    5.58
  -4  -7   6    5.73    4.58
   4   7  -6    3.66    2.81
  -4  -7   5   -2.24    5.33
  -4  -7   5   -3.59    7.91
   4   7  -5   -0.51    1.67
  -4  -7   4  125.22   21.11
  -4  -7   4  174.24   23.57
   4   7  -4  145.73   15.25
  -4  -7   3   26.17    8.76
  -4  -7   3   30.71    9.62
   4   7  -3   30.55    6.52
  -4  -7   2   92.49   14.94
   4   7  -2  101.08   13.07
  -4  -7   2  126.84   17.98
   4   7  -2  109.02   12.76
  -4  -7   1   96.45   13.98
   4   7  -1   87.41   12.40
  -4  -7   1  103.69   15.38
   4   7  -1   88.67   11.19
   4   7   0    2.71    2.09
  -4  -7   0    2.20    1.43
   4   7   0    1.77    1.41
   4   7   1    8.84    4.96
  -4  -7  -1   12.11    4.43
   4   7   1    9.10    3.58
   4   7   2    6.88    4.12
  -4  -7  -2    5.80    2.96
   4   7   2    3.80    2.81
   4   7   3  171.69   17.38
  -4  -7  -3  173.05   14.20
   4   7   3  170.50   14.01
   4   7   4   12.30    5.66
  -4  -7  -4   15.21    4.09
   4   7   4   16.97    4.72
   4   7   5  111.85   15.01
  -4  -7  -5  110.42   10.73
   4   7   5  117.75   11.20
   4   7   6   -0.72    1.95
  -4  -7  -6    0.71    1.72
   4   7   6   -2.42    1.95
   4   7   7   66.89   12.56
  -4  -7  -7   48.42    7.36
   4   7   7   52.91    7.00
  -4  -7  -8   14.19    4.93
   4   7   8   14.20    6.17
  -4  -7  -8   12.36    3.68
   4   7   8   12.34    3.41
  -4  -7  -9    7.92    3.77
   4   7   9    6.60    4.52
  -4  -7  -9    7.85    3.03
   4   7   9    8.39    2.64
  -4  -7 -10    1.94    2.04
   4   7  10   -1.51    2.50
  -4  -7 -10    0.33    0.89
  -4  -7 -11   14.69    5.38
   4   7  11   15.24    6.90
  -4  -7 -11   11.71    3.80
  -4  -7 -12   15.63    6.63
   4   7  12   12.73    7.46
  -4  -7 -13   -3.21    4.77
   4   7  13    2.04    3.45
  -4  -7 -14    7.75    4.26
   4   7  14   18.59    8.24
  -4  -7 -15    7.65    4.64
   4   7  15    9.68    7.57
  -4  -7 -16   -1.01    1.77
   4   7  16   -0.59    2.60
  -4  -7 -17    4.07    4.22
   4   7  17   -5.57    6.38
  -4  -7 -18    4.20    5.17
   4   7  18   -0.22    2.64
  -4  -8  12   -1.43    5.51
   4   8 -12    2.40    1.52
  -4  -8  11    1.18    3.67
   4   8 -11   -2.04    2.07
  -4  -8  10   -1.38    5.18
  -4  -8  10    6.06    5.11
   4   8 -10   -2.58    1.49
  -4  -8   9    3.51    5.10
  -4  -8   9    1.92    5.39
   4   8  -9    8.07    4.46
  -4  -8   8    1.90    5.05
  -4  -8   8    0.13    4.57
   4   8  -8    4.35    3.23
  -4  -8   7   15.32    8.04
  -4  -8   7   41.06   13.61
   4   8  -7   36.95    8.64
  -4  -8   6   24.44   10.50
  -4  -8   6   33.93   11.54
   4   8  -6   37.63    8.71
  -4  -8   5   26.93    9.83
  -4  -8   5   25.61   10.28
   4   8  -5   26.95    6.76
  -4  -8   4   18.83    7.88
  -4  -8   4   33.34   10.54
   4   8  -4   34.38    7.74
  -4  -8   3   22.53    7.62
  -4  -8   3   33.41   10.26
   4   8  -3   32.03    7.22
  -4  -8   2   45.41   10.11
   4   8  -2   48.25    9.05
  -4  -8   2   60.56   12.68
   4   8  -2   53.87    9.21
  -4  -8   1   30.69    7.45
   4   8  -1   29.33    7.15
  -4  -8   1   24.24    7.46
   4   8  -1   22.87    5.76
   4   8   0  306.44   23.29
  -4  -8   0  309.36   22.54
   4   8   0  335.79   22.32
   4   8   1   88.54   12.64
  -4  -8  -1   99.04   11.53
   4   8   1   94.16   11.71
   4   8   2    1.61    2.88
  -4  -8  -2    2.47    2.09
   4   8   2    0.21    1.47
   4   8   3   32.64    7.80
  -4  -8  -3   40.95    6.40
   4   8   3   45.54    7.66
   4   8   4   46.77    9.85
  -4  -8  -4   47.73    6.56
   4   8   4   51.44    7.85
   4   8   5  109.04   14.99
  -4  -8  -5  107.83    9.97
   4   8   5  110.94   11.36
   4   8   6   45.23   10.20
  -4  -8  -6   55.16    7.17
   4   8   6   61.94    8.52
   4   8   7   24.13    7.76
  -4  -8  -7   20.87    4.60
   4   8   7   22.34    4.85
   4   8   8   24.98    7.88
  -4  -8  -8   23.99    4.72
   4   8   8   23.70    4.82
   4   8   9   -0.50    2.44
  -4  -8  -9   -0.34    2.45
  -4  -8  -9    3.34    2.50
   4   8  10    1.64    2.29
  -4  -8 -10    4.33    2.92
  -4  -8 -11    7.77    4.96
   4   8  11    0.35    2.68
  -4  -8 -12    3.70    3.50
   4   8  12    0.97    4.75
  -4  -8 -13    1.74    2.16
   4   8  13    4.64    5.60
   4   8  14    5.78    6.08
  -4  -8 -14    1.87    2.82
  -4  -8 -15   20.60    7.48
   4   8  15   28.75   10.64
  -4  -8 -16    7.69    4.87
   4   8  16    1.30    2.54
  -4  -8 -17    1.65    3.33
   4   8  17   -2.21    6.17
  -4  -9  11   10.55   10.00
   4   9 -11    3.45    3.59
  -4  -9  10   -8.45    6.78
   4   9 -10   -2.86    2.99
  -4  -9   9   -0.10    5.83
   4   9  -9    3.26    3.07
  -4  -9   8    9.21    6.45
   4   9  -8    7.82    5.22
  -4  -9   7    4.93    7.53
   4   9  -7    1.62    2.83
  -4  -9   6   13.32    8.79
   4   9  -6    4.36    3.36
  -4  -9   5    7.28    5.73
   4   9  -5    6.06    4.22
  -4  -9   4    8.96    4.36
   4   9  -4   19.46    6.11
  -4  -9   3   26.16    9.31
   4   9  -3   25.18    6.61
  -4  -9   2   39.63   11.10
   4   9  -2   49.36    9.17
   4   9  -1   11.87    4.88
  -4  -9   1   13.05    6.83
   4   9  -1   10.15    3.57
   4   9   0    4.01    2.11
   4   9   0   10.12    4.75
   4   9   1    4.19    2.79
   4   9   1    7.56    3.09
   4   9   2  170.91   18.19
   4   9   2  195.06   17.13
   4   9   3  193.89   19.62
   4   9   3  208.41   17.30
   4   9   4    2.75    2.94
   4   9   4    4.79    2.25
   4   9   5   35.26    9.33
   4   9   5   33.86    6.72
   4   9   6   -3.03    4.50
   4   9   6   -1.26    2.03
   4   9   7   48.74   11.34
   4   9   7   54.49    7.91
   4   9   8    3.33    5.48
   4   9   8    6.25    2.51
   4   9   9    3.41    4.63
   4   9  10    4.42    3.42
   4   9  11    4.85    3.29
  -4  -9 -11    6.77    4.29
   4   9  12   20.31    8.71
  -4  -9 -12   28.16    8.03
  -4  -9 -13    5.63    2.18
   4   9  13    7.53    5.24
  -4  -9 -14   11.10    6.16
   4   9  14   11.21    6.84
  -4  -9 -15    2.71    2.66
   4   9  15    3.78    4.14
  -4  -9 -16   17.81    7.85
   4   9  16    7.85    4.23
  -4  -9 -17    8.31    4.65
  -4 -10  10   -4.99    7.43
  -4 -10   9   10.90    8.63
   4  10  -9   23.84    8.20
  -4 -10   8    6.58    8.24
   4  10  -8    1.90    3.37
  -4 -10   7   15.27    9.59
   4  10  -7   16.66    6.43
  -4 -10   6    7.45    5.81
   4  10  -6   -1.70    2.32
  -4 -10   5    5.53    6.44
   4  10  -5    2.10    1.64
  -4 -10   4    0.40    3.08
   4  10  -4    4.13    3.48
  -4 -10   3   14.05    6.03
   4  10  -3   15.16    5.38
  -4 -10   2    4.74    3.55
   4  10  -2   -0.68    3.28
  -4 -10   1    4.46    3.37
   4  10  -1    4.55    3.03
   4  10   0   76.76   12.04
   4  10   0   91.36   12.78
   4  10   1    4.98    3.31
   4  10   1    3.12    1.47
   4  10   2   14.80    5.36
   4  10   2   17.35    5.40
   4  10   3    4.98    3.60
   4  10   3    5.51    2.60
   4  10   4  252.86   24.21
   4  10   4  279.88   20.70
   4  10   5   49.43   11.06
   4  10   5   57.40    8.97
   4  10   6   -2.25    2.94
   4  10   6    1.95    2.54
   4  10   7   14.52    7.46
   4  10   7   14.40    4.26
   4  10   8    6.97    4.87
   4  10   8   -0.55    1.51
   4  10   9    5.31    5.24
   4  10  10   -2.65    4.66
   4  10  11    4.48    5.49
   4  10  12    3.88    4.48
  -4 -10 -12   12.77    6.08
   4  10  13   32.02   11.33
  -4 -10 -13   17.39    6.29
   4  10  14   14.60    8.83
  -4 -10 -14   11.04    5.45
   4  10  15    9.32    6.76
  -4 -10 -15   -4.15    3.73
  -4 -10 -16   24.58    8.63
  -4 -11   9    6.40    6.31
  -4 -11   8    4.60    3.40
   4  11  -8   14.60    6.02
  -4 -11   7   12.04    8.42
   4  11  -7   10.52    5.07
  -4 -11   6    4.53    4.83
   4  11  -6   -1.18    1.55
  -4 -11   5    3.29    4.84
   4  11  -5   -5.60    3.49
  -4 -11   4   -3.95    5.53
   4  11  -4    0.85    1.73
  -4 -11   3    2.90    3.02
   4  11  -3    0.26    2.98
  -4 -11   2   -1.10    3.59
   4  11  -2    4.02    3.23
  -4 -11   1   24.85    7.79
   4  11  -1   35.06    8.49
   4  11   0    0.87    2.79
   4  11   1    1.67    2.23
   4  11   1   -1.89    2.96
   4  11   2   40.97    9.40
   4  11   2   41.93    8.50
   4  11   3   -0.30    3.35
   4  11   3    0.71    2.37
   4  11   4   30.16    8.52
   4  11   4   46.09    8.84
   4  11   5  170.05   20.60
   4  11   5  208.79   18.41
   4  11   6   85.21   15.92
   4  11   6  103.35   12.98
   4  11   7   -5.41    5.74
   4  11   7    4.28    2.50
   4  11   8   20.31    8.37
   4  11   9    4.08    5.91
   4  11  10   20.04    9.66
   4  11  11    8.94    7.45
   4  11  12   -0.98    3.31
   4  11  13    5.25    6.32
   4  11  14    8.85    5.88
  -4 -11 -14    7.17    4.41
  -4 -12   8    8.17    6.92
  -4 -12   7    7.75    9.29
  -4 -12   6  -10.23    7.22
   4  12  -6   -0.91    2.71
  -4 -12   5   44.76   14.58
   4  12  -5   80.03   14.49
  -4 -12   4   -5.72    5.81
   4  12  -4   -1.69    3.63
  -4 -12   3   51.56   13.40
   4  12  -3   62.54   12.27
  -4 -12   2   33.29    9.82
   4  12  -2   23.71    7.38
   4  12  -1   54.46   11.06
   4  12   0   -1.25    2.17
   4  12   1   66.63   11.82
   4  12   2   -0.93    1.86
   4  12   2    5.95    4.15
   4  12   3    0.59    2.78
   4  12   3    3.35    2.42
   4  12   4   -4.30    5.72
   4  12   4    0.46    2.28
   4  12   5    0.59    3.39
   4  12   5    6.53    4.07
   4  12   6   -3.17    3.39
   4  12   6    2.42    2.55
   4  12   7    3.79    4.83
   4  12   8    8.41    4.73
   4  12   9   20.08    8.05
   4  12  10    0.55    2.58
   4  12  11   32.66   11.28
   4  12  12    6.13    4.34
   4  12  13   -8.50    7.47
  -4 -13   7    0.01    5.52
  -4 -13   6   11.65    7.23
   4  13  -4   22.03    7.01
   4  13  -3    6.55    4.22
   4  13  -2    1.13    1.97
   4  13  -1   79.74   14.21
   4  13   0    6.79    3.30
   4  13   1    1.37    2.82
   4  13   2    3.41    2.91
   4  13   3    4.43    4.79
   4  13   3    3.59    2.32
   4  13   4    1.57    2.78
   4  13   4    2.72    2.81
   4  13   5    0.49    2.21
   4  13   5    1.88    2.08
   4  13   6    0.57    2.87
   4  13   6   -1.39    2.83
   4  13   7    3.76    4.38
   4  13   8   -5.49    5.66
   4  13   9   13.32    7.72
   4  13  10   -4.44    5.23
   4  13  11    7.76    6.40
   4  14  -1   -2.02    4.11
   4  14   0   91.65   15.44
   4  14   1    3.05    3.51
   4  14   2    1.24    1.46
   4  14   3    0.55    2.20
   4  14   4    0.59    1.65
   4  14   5    8.56    3.88
   4  14   5    9.68    4.87
   4  14   6    6.03    4.37
   4  14   7    8.90    5.51
   4  14   8    4.23    5.32
   4  14   9    1.78    4.04
   4  15   2   27.65    8.44
   4  15   3    5.59    4.26
   4  15   4    5.78    3.47
   4  15   6   31.24   11.09
   4  15   7   35.44   11.18
   5 -12  -7   13.12    5.35
   5 -12  -6    5.58    3.83
   5 -12  -5    4.91    3.59
   5 -12  -4   -2.89    4.85
   5 -12  -3   -2.58    3.19
   5 -12  -2    7.98    5.20
   5 -12  -1    9.11    5.18
   5 -12   0   13.78    6.01
   5 -12   1   48.80   10.16
   5 -12   2   47.88   10.38
   5 -12   3   18.66    6.75
   5 -12   4   -2.96    3.33
   5 -12   5    9.41    5.19
   5 -12   6   16.63    6.51
   5 -12   7    2.51    4.34
   5 -12   7   -0.92    6.68
   5 -12   8    7.30    5.26
   5 -12   8   14.18   15.53
   5 -12   9  -26.42   17.88
   5 -11 -10    1.77    2.72
   5 -11  -9   14.79    6.39
   5 -11  -8    9.65    5.84
   5 -11  -7   10.04    5.89
   5 -11  -6   12.69    5.60
   5 -11  -5    9.13    4.21
   5 -11  -4   11.03    5.16
   5 -11  -3    9.35    3.94
   5 -11  -2   -6.00    4.01
   5 -11  -1   -8.73    5.46
   5 -11   0   -2.53    4.10
   5 -11   1    4.29    2.76
   5 -11   2   25.70    6.68
   5 -11   3   63.68   11.26
   5 -11   4    0.11    3.42
   5 -11   5   -6.39    4.23
   5 -11   6   47.43    9.74
   5 -11   7   14.56    5.74
   5 -11   8    0.34    2.61
   5 -11   8   -1.56    9.25
   5 -11   9   -0.50    2.43
   5 -11   9    4.37    9.13
   5 -11  10   -0.20    1.97
   5 -11  10   -7.50   11.86
   5 -11  11    0.51    3.99
  -5  10  11    7.98    7.07
  -5  10  10    2.41    3.58
   5 -10 -10    6.76    3.15
  -5  10   9   -1.89    4.06
   5 -10  -9    5.62    3.03
  -5  10   8   -1.29    3.07
   5 -10  -8   -1.27    2.31
  -5  10   7    1.30    4.24
   5 -10  -7   -0.23    2.49
  -5  10   6    6.08    5.93
   5 -10  -6    6.05    3.47
  -5  10   5    1.04    3.05
  -5  10   4   60.20   14.48
  -5  10   3    8.16    6.64
  -5  10   2   17.68    7.81
  -5  10   1   -0.40    2.77
  -5  10   0   20.40    7.97
  -5  10  -1   84.14   15.10
  -5  10  -2   12.98    6.39
  -5  10  -3   18.64    6.91
  -5  10  -4    0.63    2.52
  -5  10  -5   -1.67    1.90
  -5  10  -6   17.57    6.61
  -5  10  -7   35.14    9.48
   5 -10   7   29.57    7.55
  -5  10  -8   27.29    8.28
   5 -10   8   25.98    7.37
  -5  10  -9   16.95    6.70
   5 -10   9    8.68    5.08
  -5  10 -10    0.48    1.52
   5 -10  10    4.46    4.17
   5 -10  10   -6.21   16.21
  -5  10 -11   10.74    5.16
   5 -10  11    7.24    2.95
  -5  10 -12   12.47    5.95
  -5  10 -13    2.68    3.02
  -5   9  12   -1.19    3.11
  -5   9  11   -2.75    6.35
  -5   9  10   18.57   11.90
   5  -9 -10   14.86    5.58
  -5   9   9   16.38    9.65
   5  -9  -9   10.72    4.85
  -5   9   8   26.82   11.80
  -5   9   7   -2.89    5.79
  -5   9   6    7.42    7.16
  -5   9   5    1.57    3.59
  -5   9   4    4.26    4.48
  -5   9   3   73.47   16.09
  -5   9   2   10.55    6.08
  -5   9   1    5.30    3.83
  -5   9   0   40.03   12.20
  -5   9  -1  197.90   23.81
  -5   9  -2   51.94   12.07
  -5   9  -3   19.38    7.72
  -5   9  -4   14.05    6.02
  -5   9  -5   -0.47    1.99
  -5   9  -6    0.81    2.47
  -5   9  -7   -2.86    2.77
  -5   9  -8    8.07    4.74
  -5   9  -9   20.12    6.99
  -5   9 -10    2.57    1.49
   5  -9  10    6.59    4.24
  -5   9 -11   34.58    9.71
   5  -9  11   24.73    6.45
   5  -9  11   14.06   12.13
  -5   9 -12    4.92    3.86
   5  -9  12   28.53   24.98
  -5   9 -13    4.69    4.19
  -5   9 -14    3.07    3.12
  -5   8  13   -1.70    5.55
  -5   8  12    3.53    7.25
  -5   8  11   36.09   14.86
  -5   8  10   10.11    7.84
  -5   8   9    9.98    7.74
  -5   8   8   19.45   10.38
  -5   8   7    3.33    5.93
  -5   8   6    3.05    5.60
  -5   8   5   -0.76    4.08
  -5   8   4   20.82    9.66
  -5   8   3   12.71    7.14
  -5   8   2    1.96    4.04
  -5   8   1    3.70    5.03
  -5   8   0   12.62    6.41
  -5   8  -1   10.97    6.89
  -5   8  -2   80.82   15.09
  -5   8  -3   17.66    7.23
  -5   8  -4   69.13   13.52
  -5   8  -5   21.90    7.45
  -5   8  -6   41.21   10.25
  -5   8  -7   31.49    9.18
  -5   8  -8   34.65    9.37
  -5   8  -9    6.46    3.92
  -5   8 -10   47.93   11.26
  -5   8 -11   15.29    6.60
  -5   8 -12   29.63    8.82
   5  -8  12   21.47    6.08
   5  -8  12   18.88   16.20
  -5   8 -13   23.51    8.47
   5  -8  13   18.56   20.34
  -5   8 -14   17.82    6.93
  -5   7  13   10.64   10.59
  -5   7  12   -4.91    5.66
  -5   7  11    2.15    3.93
  -5   7  10   -0.01    6.05
  -5   7   9   22.89   11.93
  -5   7   8   37.47   14.66
  -5   7   7    6.79    6.50
  -5   7   6   -2.43    5.42
  -5   7   5    2.24    4.12
  -5   7   4   15.20    7.87
  -5   7   3    1.31    2.90
  -5   7   2   36.93   11.39
  -5   7   1   -1.51    3.94
  -5   7   0   17.41    9.30
  -5   7  -1  123.65   19.14
  -5   7  -2    8.41    6.02
  -5   7  -3    6.87    3.51
  -5   7  -4   12.85    5.65
  -5   7  -5    3.34    2.60
  -5   7  -6    5.44    4.50
  -5   7  -7   13.56    6.10
  -5   7  -8   95.00   15.58
  -5   7  -9   83.23   14.54
  -5   7 -10   21.66    7.83
  -5   7 -11    4.39    4.03
  -5   7 -12   -3.29    3.48
  -5   7 -13   16.09    7.10
   5  -7  13    2.03   11.70
  -5   7 -14   28.04    8.97
   5  -7  14    3.01   11.03
  -5   7 -15    2.98    3.58
  -5   6  13   14.86    9.82
  -5   6  12   12.02    8.48
  -5   6  11   -5.75    9.26
  -5   6  10   47.42   18.81
  -5   6   9   40.24   15.81
  -5   6   8   77.45   20.61
  -5   6   7   48.51   15.93
  -5   6   6   56.26   16.42
  -5   6   5   78.86   18.33
  -5   6   4  108.01   21.23
  -5   6   3   91.14   18.63
  -5   6   2  136.06   21.80
  -5   6   1   48.68   17.12
  -5   6   0  404.12   35.75
  -5   6  -1  212.92   25.54
  -5   6  -2   37.30   10.30
  -5   6  -3    3.55    5.48
  -5   6  -4   76.99   14.30
  -5   6  -5  287.58   27.02
  -5   6  -6   30.58    8.76
  -5   6  -7    5.62    4.65
  -5   6  -8    0.91    2.26
  -5   6  -9    0.19    2.84
  -5   6 -10   67.94   13.05
  -5   6 -11   33.24    9.56
  -5   6 -12   -2.79    3.10
  -5   6 -13   29.33    8.91
  -5   6 -14   38.75   10.27
   5  -6  14  -15.42   17.46
  -5   6 -15    4.97    4.99
   5  -6  15    8.99   15.71
  -5   5  13   16.03   13.36
  -5   5  12   80.51   25.88
  -5   5  11   19.25   13.12
  -5   5  10    2.75    6.67
  -5   5   9    7.93    8.33
  -5   5   8    3.84    4.57
  -5   5   7  117.67   25.32
  -5   5   6   28.88   11.79
  -5   5   5   11.70    8.22
  -5   5   4  213.71   29.43
  -5   5   3  210.32   28.70
  -5   5   2    5.89    7.06
  -5   5   1   70.06   16.08
  -5   5   0  130.77   20.94
  -5   5  -1  120.28   18.99
  -5   5  -2    5.57    5.38
  -5   5  -3   51.66   12.55
  -5   5  -4  260.75   26.48
  -5   5  -5  543.53   37.29
  -5   5  -6  126.24   18.21
  -5   5  -7  141.30   18.58
  -5   5  -8   23.00    7.38
  -5   5  -9  338.92   29.08
  -5   5 -10  147.51   19.09
  -5   5 -11   13.94    6.05
  -5   5 -12    2.19    2.93
  -5   5 -13   96.06   16.01
  -5   5 -14   78.48   14.51
  -5   5 -15   52.28   12.27
   5  -5  15   75.28   31.08
  -5   5 -16   -0.26    2.74
   5  -5  16    4.77    9.89
  -5   4  14   -4.54    6.76
  -5   4  13   31.02   16.38
  -5   4  12    8.23    9.43
  -5   4  11    3.39    7.15
  -5   4  10   -5.15    9.44
  -5   4   9   46.86   17.39
  -5   4   8  122.42   27.42
  -5   4   7  312.72   41.61
  -5   4   6   35.77   13.86
  -5   4   5    3.12    4.79
  -5   4   4   65.96   17.05
  -5   4   3   93.71   19.24
  -5   4   2   75.57   16.72
  -5   4   1   19.63    8.29
  -5   4   0   37.70   12.49
  -5   4  -1  295.70   29.81
  -5   4  -2  542.93   39.48
  -5   4  -3  183.27   22.60
  -5   4  -4  144.06   19.32
  -5   4  -5    8.82    5.97
  -5   4  -6  218.10   23.18
  -5   4  -7   29.47    8.69
  -5   4  -8   29.46    8.59
  -5   4  -9    5.78    4.61
  -5   4 -10   69.88   13.03
  -5   4 -11   74.17   13.28
  -5   4 -12   31.93    9.41
  -5   4 -13   -0.24    4.13
  -5   4 -14    4.25    3.28
  -5   4 -15   34.68   10.00
   5  -4  15   24.94   19.16
  -5   4 -16   15.17    6.81
   5  -4  16   -4.90   14.57
  -5   3  14   17.03   15.78
  -5   3  13   -3.02    8.86
  -5   3  12   -1.87    6.93
  -5   3  11    7.01    9.20
  -5   3  10    2.72    6.71
  -5   3   9    9.12    9.16
  -5   3   8   24.34   12.03
  -5   3   7    8.99    6.38
  -5   3   6   35.86   14.05
  -5   3   5   22.18   11.29
  -5   3   4   -1.70    2.82
  -5   3   3  347.78   37.36
  -5   3   2    5.49    3.99
  -5   3   1   64.04   15.06
  -5   3   0    8.97    6.01
  -5   3  -1    7.87    6.83
  -5   3  -2   55.27   12.58
  -5   3  -3   25.81    9.29
  -5   3  -4  206.17   22.58
  -5   3  -5   36.56    9.03
  -5   3  -6    2.18    2.88
  -5   3  -7  295.54   26.63
  -5   3  -8   72.65   13.30
  -5   3  -9    2.34    2.42
  -5   3 -10    6.95    5.39
  -5   3 -11   23.33    7.90
  -5   3 -12    3.20    2.52
  -5   3 -13   -1.23    1.95
  -5   3 -14    1.48    1.47
  -5   3 -15   10.52    5.47
  -5   3 -16    0.74    2.39
   5  -3  16   -2.18    8.40
   5  -3  17  -20.43   19.57
  -5   2  15   19.18    8.29
  -5   2  14    9.33    6.19
  -5   2  14   -6.01    6.62
  -5   2  13    7.82    4.80
  -5   2  13    9.90    9.05
  -5   2  12  -10.09   12.11
  -5   2  11    0.15    4.69
  -5   2  10    3.74    5.31
  -5   2   9   -6.28   10.45
  -5   2   8   19.74   13.44
  -5   2   7   19.49   11.63
  -5   2   6    1.83    7.28
   5  -2  -5    2.99    1.69
  -5   2   5   10.83    6.86
   5  -2  -4    0.93    1.16
  -5   2   4    1.91    4.27
   5  -2  -3    7.00    1.22
  -5   2   3   16.51    8.92
  -5   2   2  338.50   35.67
  -5   2   1   10.69    6.72
  -5   2   0   17.45    8.07
  -5   2  -1    3.59    4.15
  -5   2  -2  167.45   21.65
  -5   2  -3  170.57   21.03
  -5   2  -4    2.97    2.55
  -5   2  -5   49.44    4.52
  -5   2  -5   99.91   15.32
  -5   2  -6    4.71    2.17
  -5   2  -6   13.17    5.99
  -5   2  -7   37.71    6.24
  -5   2  -7   69.67   12.56
  -5   2  -8    7.66    4.11
  -5   2  -9   67.70   12.67
  -5   2 -10  200.35   21.61
  -5   2 -11   21.48    7.15
  -5   2 -12    6.31    4.72
  -5   2 -13   22.09    7.24
  -5   2 -14   26.69    7.98
  -5   2 -15    4.31    3.63
  -5   2 -16   13.79    6.25
   5  -2  16    5.91    8.21
   5  -2  17  -15.05   17.65
   5  -2  18  -19.01   18.53
  -5   1  15   -1.55    3.40
  -5   1  14    2.69    2.75
  -5   1  14    0.31    5.44
  -5   1  13    5.25    4.90
  -5   1  13  -10.51   11.64
  -5   1  12    3.60    4.36
  -5   1  12    5.01    7.36
  -5   1  11   16.45    7.75
  -5   1  11   15.55   13.23
  -5   1  10   -6.66    9.88
  -5   1  10    3.83    4.07
  -5   1   9   -5.95    7.93
  -5   1   8   40.24   15.77
  -5   1   7   92.51   23.61
  -5   1   6    4.40    6.33
  -5   1   5    1.49    3.15
  -5   1   4    9.98    6.90
  -5   1   3   -2.46    7.56
  -5   1   2   26.15   10.06
  -5   1   1  101.80   18.92
  -5   1   0   14.77    6.78
  -5   1  -1   65.81   14.05
  -5   1  -2   34.08   11.11
  -5   1  -3  374.46   31.27
  -5   1  -4    5.05    4.57
  -5   1  -5   65.43    5.23
  -5   1  -5  109.33   15.99
  -5   1  -6    6.38    2.40
  -5   1  -6   16.09    6.15
  -5   1  -7    5.00    1.95
  -5   1  -7    8.81    5.20
  -5   1  -8   20.73    4.98
  -5   1  -8   42.17    9.92
  -5   1  -9   13.86    4.64
  -5   1  -9   29.11    8.36
  -5   1 -10   -2.17    1.67
  -5   1 -10    0.14    1.89
  -5   1 -11    1.44    2.86
  -5   1 -11    1.20    3.03
  -5   1 -12    0.38    2.01
  -5   1 -13   82.86   14.14
  -5   1 -14    3.68    4.02
  -5   1 -15    0.22    2.19
  -5   1 -16    2.68    3.48
   5  -1  16   -0.02   10.23
  -5   1 -17   -2.24    3.11
   5  -1  17  -23.04   15.53
  -5   1 -18    0.28    2.98
   5  -1  18  -11.26   14.74
  -5   1 -19    0.54    2.51
  -5   0  15    3.31    5.25
  -5   0  14    9.22    7.26
  -5   0  14   -3.89    6.05
  -5   0  13    3.30    3.21
  -5   0  13   -8.52   11.24
  -5   0  12   23.61   10.17
  -5   0  12    1.09    6.06
  -5   0  11   -5.93    4.77
  -5   0  11   -1.27    5.21
  -5   0  10    6.06    5.59
  -5   0  10   23.01   14.12
  -5   0   9   21.36   13.46
  -5   0   9    4.05    3.70
  -5   0   8   66.12   20.75
  -5   0   7   48.32   17.47
  -5   0   6   11.33    7.10
  -5   0   5   42.45   14.61
  -5   0   4    7.39    6.94
  -5   0   3   27.65   10.58
  -5   0   2   17.13    8.80
   5   0  -1   18.37    1.97
  -5   0   1   46.06   12.55
  -5   0   0   -0.05    5.27
  -5   0  -1  285.81   29.00
  -5   0  -2  455.19   34.79
  -5   0  -3   90.99   15.24
  -5   0  -4  129.81   17.72
  -5   0  -5   29.07    3.87
  -5   0  -5   41.68    9.85
  -5   0  -6   30.70    4.46
  -5   0  -6   47.78   10.30
  -5   0  -7   64.31    7.39
  -5   0  -7  101.21   14.99
  -5   0  -8   37.15    6.58
  -5   0  -8   44.69    9.48
  -5   0  -9    1.55    1.89
  -5   0  -9    0.66    1.61
  -5   0 -10   83.86   11.64
  -5   0 -10  125.66   16.53
   5   0  11   -1.57    4.43
  -5   0 -11    4.18    2.86
  -5   0 -11    4.54    2.38
   5   0  12   24.46    8.85
  -5   0 -12   18.02    6.07
  -5   0 -12   20.07    6.72
   5   0  13   20.31    7.88
  -5   0 -13    9.59    5.12
  -5   0 -13   18.30    6.60
   5   0  14   33.12    9.76
  -5   0 -14   27.85    8.62
  -5   0 -14   42.61   10.08
   5   0  15   16.70    7.66
  -5   0 -15    6.09    2.96
  -5   0 -15   18.06    7.20
  -5   0 -16   -0.14    2.43
  -5   0 -16    1.34    3.22
   5   0  17   -2.38    3.04
  -5   0 -17   -0.91    3.73
   5   0  17  -10.48   10.21
   5   0  18    3.21    4.93
  -5   0 -18    7.24    4.76
   5   0  18   11.37   11.48
  -5   0 -19   -3.18    2.93
   5   0  19  -21.45   16.22
  -5  -1  14   47.86   14.06
  -5  -1  14   21.89   14.58
  -5  -1  13   17.38    9.25
  -5  -1  13    1.85    4.64
  -5  -1  12   -2.80    5.40
  -5  -1  12    4.88    7.21
  -5  -1  11   -1.06    2.67
  -5  -1  11    2.63    5.78
  -5  -1  10   -5.31    6.02
  -5  -1  10   -7.89   12.45
  -5  -1   9    6.62    8.10
  -5  -1   9    7.83    4.96
  -5  -1   8   38.61   15.99
  -5  -1   8   38.46   10.34
  -5  -1   7   12.67   10.99
  -5  -1   7   10.24    6.76
  -5  -1   6   -1.97    9.27
  -5  -1   5   59.12   17.78
  -5  -1   4   -5.30    7.11
  -5  -1   3    5.12    6.50
  -5  -1   2    6.52    5.05
   5   1  -1   78.45    6.22
  -5  -1   1  130.86   20.62
   5   1   0  130.19    7.49
  -5  -1   0  188.04   24.67
   5   1   1   28.20    3.91
  -5  -1  -1   35.11   10.19
  -5  -1  -2  166.34   21.60
  -5  -1  -3  280.45   26.57
  -5  -1  -4    5.63    4.39
  -5  -1  -5   34.71    8.81
  -5  -1  -6   32.25    4.96
  -5  -1  -6   52.77   10.74
  -5  -1  -7   23.37    4.31
  -5  -1  -7   37.06    8.98
  -5  -1  -8   14.61    3.91
   5   1   8   26.12    9.12
  -5  -1  -8   15.78    5.99
   5   1   9   61.68   13.06
  -5  -1  -9   42.16    7.22
  -5  -1  -9   62.32   11.64
   5   1  10  115.61   17.68
  -5  -1 -10   74.85   10.63
  -5  -1 -10  117.20   15.69
  -5  -1 -11    2.10    1.69
   5   1  11   -2.10    3.09
  -5  -1 -11    0.56    1.50
  -5  -1 -12    2.46    2.26
   5   1  12   10.60    6.09
  -5  -1 -12    7.11    4.18
   5   1  13   11.50    6.97
  -5  -1 -13    8.36    4.44
  -5  -1 -13    5.98    3.81
   5   1  14   15.08    7.31
  -5  -1 -14   13.39    6.40
  -5  -1 -14   21.96    7.17
   5   1  15    1.53    2.83
  -5  -1 -15    3.21    3.27
   5   1  16    4.25    2.86
  -5  -1 -16    1.85    3.24
  -5  -1 -16    2.03    2.63
   5   1  17    7.24    5.97
  -5  -1 -17   12.24    6.30
   5   1  17    3.96   12.60
   5   1  18    9.03    5.84
  -5  -1 -18   -1.86    4.59
   5   1  18   -3.16   12.48
   5   1  19   -7.61    5.96
  -5  -1 -19    3.89    4.90
   5   1  19   -8.21   10.87
   5   1  20   -2.10    7.44
  -5  -2  14    4.08    4.36
  -5  -2  14   14.63   11.93
  -5  -2  13   -0.25    3.65
  -5  -2  13   -8.48    7.74
  -5  -2  12    3.06    4.00
  -5  -2  12   14.91   12.82
  -5  -2  11    2.35    5.33
  -5  -2  11    8.19    9.25
  -5  -2  10   -3.84    3.60
  -5  -2  10    9.70   10.13
  -5  -2   9    4.89    4.37
  -5  -2   9    9.67    7.39
  -5  -2   8    7.49    7.84
  -5  -2   8    7.53    7.67
  -5  -2   7  133.53   27.67
  -5  -2   7  138.40   20.66
  -5  -2   6   23.39   12.92
  -5  -2   6   14.72    6.58
  -5  -2   5    8.50    7.67
  -5  -2   4   -5.89    6.13
  -5  -2   3  153.15   24.80
  -5  -2   2    3.51    5.57
  -5  -2   1   54.27   13.71
   5   2   0  375.36   16.72
  -5  -2   0  516.64   39.04
   5   2   1    1.87    1.58
  -5  -2  -1    7.28    6.09
   5   2   2  238.62   14.07
  -5  -2  -2  318.21   28.94
   5   2   3  112.70   10.04
  -5  -2  -3  185.35   20.83
  -5  -2  -4   78.62   12.84
  -5  -2  -5    1.96    2.27
   5   2   6   71.66   13.05
  -5  -2  -6   63.31    7.49
  -5  -2  -6   79.20   12.75
   5   2   7   46.82   11.01
  -5  -2  -7   34.65    5.86
  -5  -2  -7   40.70    8.99
   5   2   8    1.98    4.73
  -5  -2  -8    1.72    1.90
  -5  -2  -8    7.10    3.72
  -5  -2  -9   40.28    7.10
   5   2   9   63.61   12.73
  -5  -2  -9   62.98   11.13
  -5  -2 -10   27.70    6.52
   5   2  10   35.59   10.07
  -5  -2 -10   32.41    8.30
  -5  -2 -11    2.39    2.87
   5   2  11    0.36    2.34
  -5  -2 -11    1.56    3.07
  -5  -2 -12    2.20    3.02
   5   2  12    0.14    2.43
  -5  -2 -12    1.82    2.69
  -5  -2 -13    4.29    2.55
   5   2  13    2.43    4.71
  -5  -2 -13    5.41    3.49
  -5  -2 -14   21.68    7.34
   5   2  14   43.79   11.65
  -5  -2 -14   41.18    9.85
  -5  -2 -15    3.10    4.05
   5   2  15    4.01    4.93
  -5  -2 -15   -0.97    2.27
  -5  -2 -16    1.55    2.80
   5   2  16    4.77    5.23
  -5  -2 -16    0.24    1.75
  -5  -2 -17    0.79    4.08
   5   2  17    0.83    4.39
   5   2  17    0.19   12.61
  -5  -2 -18    4.12    5.34
   5   2  18   11.56    7.53
   5   2  18   -5.25    7.29
  -5  -2 -19   10.17    6.84
   5   2  19   12.65    7.59
   5   2  19    2.01   12.65
   5   2  20    3.50    5.01
   5   2  20    1.89    8.35
  -5  -3  13    5.61   10.52
  -5  -3  13    2.11    6.49
  -5  -3  12   -1.68    7.36
  -5  -3  12    6.04    6.27
   5   3 -12    7.45    4.47
  -5  -3  11   -6.08    7.22
  -5  -3  11   -3.15    5.16
   5   3 -11    1.54    2.46
  -5  -3  10    7.68    7.79
  -5  -3  10    9.54    6.24
   5   3 -10    9.14    4.25
  -5  -3   9   -0.92    3.81
  -5  -3   9    3.52    5.54
   5   3  -9    5.28    3.55
  -5  -3   8    6.62    4.27
  -5  -3   8   18.04    8.23
   5   3  -8    8.34    4.12
  -5  -3   7    0.74    4.20
   5   3  -7    2.49    2.02
  -5  -3   6    5.96    5.38
   5   3  -6   15.02    5.26
  -5  -3   5   42.67   15.72
  -5  -3   5   32.59   10.29
   5   3  -5   28.14    6.66
  -5  -3   4   19.56    9.86
   5   3  -4   12.08    4.25
  -5  -3   3   97.30   19.24
   5   3  -3   88.81   11.20
  -5  -3   2  186.19   25.45
   5   3  -2  150.40   14.38
  -5  -3   1   26.27    9.53
   5   3  -1   18.54    5.20
  -5  -3   0  322.47   30.39
   5   3   0  304.50   20.02
  -5  -3  -1   -0.04    2.79
  -5  -3  -2    9.81    5.30
  -5  -3  -3   60.68   11.55
   5   3   4  177.73   20.71
  -5  -3  -4  204.31   20.98
   5   3   5  116.81   16.66
  -5  -3  -5  116.01   15.47
   5   3   6   45.52   10.31
  -5  -3  -6   41.00    8.88
   5   3   7  151.12   19.41
  -5  -3  -7  112.13   11.12
  -5  -3  -7  154.19   17.06
   5   3   8   20.53    7.72
  -5  -3  -8   14.79    4.50
  -5  -3  -8   22.31    6.82
   5   3   9    8.84    5.16
  -5  -3  -9    6.81    3.21
  -5  -3  -9    8.37    3.96
   5   3  10   10.13    5.57
  -5  -3 -10    8.24    3.52
  -5  -3 -10    7.13    3.42
   5   3  11   15.41    7.10
  -5  -3 -11   10.70    4.45
  -5  -3 -11   11.92    4.97
  -5  -3 -12   -0.85    1.62
   5   3  12    5.83    5.93
  -5  -3 -12    2.34    2.82
  -5  -3 -13    2.41    1.85
   5   3  13    4.01    4.82
  -5  -3 -13    5.23    2.09
  -5  -3 -14    2.49    1.70
   5   3  14    0.09    2.81
  -5  -3 -14    3.21    2.91
  -5  -3 -15   18.07    6.56
   5   3  15   35.08   11.29
  -5  -3 -15   25.63    7.95
  -5  -3 -16    6.53    5.00
   5   3  16   11.15    7.30
  -5  -3 -17    5.70    3.95
   5   3  17    5.74    5.92
   5   3  18    5.54    4.80
  -5  -3 -18    4.18    3.97
  -5  -3 -19    0.64    4.60
   5   3  19    2.47    3.99
   5   3  20   -2.94    4.28
   5   4 -14    0.91    2.53
  -5  -4  13   46.72   22.60
   5   4 -13   55.36   10.66
  -5  -4  12   17.09   13.00
  -5  -4  12   18.26    9.84
   5   4 -12   23.01    6.85
  -5  -4  11   45.17   20.24
  -5  -4  11   50.10   14.08
   5   4 -11   55.23   10.34
  -5  -4  10    3.54    7.35
  -5  -4  10    9.16    7.21
   5   4 -10    1.59    1.96
  -5  -4   9   31.57   15.49
  -5  -4   9   28.87   10.73
   5   4  -9   35.51    8.08
  -5  -4   8   88.61   23.67
  -5  -4   8   78.35   17.27
   5   4  -8   85.82   12.55
  -5  -4   7   44.87   15.99
  -5  -4   7   66.58   14.72
   5   4  -7   68.39   10.62
  -5  -4   6   25.86   12.53
  -5  -4   6    9.82    6.13
   5   4  -6   22.38    6.28
  -5  -4   5  170.72   28.88
  -5  -4   5  187.83   23.53
   5   4  -5  190.01   17.20
  -5  -4   4   89.65   19.99
  -5  -4   4   95.30   16.41
   5   4  -4   88.65   11.60
  -5  -4   3  332.40   35.66
   5   4  -3  308.61   21.30
  -5  -4   2  154.62   22.98
   5   4  -2  128.08   13.29
  -5  -4   1    0.67    3.78
   5   4  -1    0.18    1.56
  -5  -4   0   23.13    8.34
   5   4   0   14.08    4.48
  -5  -4  -1  292.27   27.13
   5   4   1  250.78   18.01
  -5  -4  -2   21.53    7.11
   5   4   2   16.49    4.47
   5   4   3   25.48    8.06
  -5  -4  -3   24.98    7.77
   5   4   3   19.32    5.03
   5   4   4   62.81   12.28
  -5  -4  -4   64.00   11.21
   5   4   5    6.83    4.46
  -5  -4  -5    3.06    3.55
   5   4   6   -2.65    3.52
  -5  -4  -6    1.15    2.01
   5   4   7   -0.29    2.74
  -5  -4  -7   -2.29    2.33
  -5  -4  -7    3.35    3.44
   5   4   8  147.28   19.36
  -5  -4  -8  102.63   11.74
  -5  -4  -8  139.42   15.97
  -5  -4  -9  238.26   18.85
   5   4   9  304.68   28.63
  -5  -4  -9  291.70   22.84
  -5  -4 -10   12.02    4.49
   5   4  10   13.91    5.55
  -5  -4 -10   15.12    5.12
  -5  -4 -11   31.12    7.25
   5   4  11   44.22   11.38
  -5  -4 -11   41.09    8.70
  -5  -4 -12    1.96    3.40
   5   4  12   -5.08    5.33
  -5  -4 -12    7.38    3.91
  -5  -4 -13   -1.74    2.82
   5   4  13    7.30    4.65
  -5  -4 -13    3.63    3.08
  -5  -4 -14    5.56    1.77
   5   4  14    7.05    5.81
  -5  -4 -14    9.02    4.62
  -5  -4 -15   -1.91    3.43
   5   4  15   -3.90    4.77
  -5  -4 -15   -0.57    1.28
  -5  -4 -16    5.51    3.52
   5   4  16    3.89    6.08
  -5  -4 -17    2.62    1.77
   5   4  17    0.49    2.53
   5   4  17   -2.92   10.07
  -5  -4 -18    7.36    5.98
   5   4  18    3.17    5.25
  -5  -4 -19   -2.56    2.83
   5   4  19    1.55    4.20
  -5  -5  13   11.22    9.68
   5   5 -13   15.12    6.12
  -5  -5  12   17.01   13.34
  -5  -5  12    3.03    3.72
   5   5 -12    5.43    2.46
  -5  -5  11   27.11   15.88
  -5  -5  11   21.50   10.30
   5   5 -11   28.25    7.48
  -5  -5  10   13.96   11.27
  -5  -5  10   12.47    7.60
   5   5 -10    2.70    3.03
  -5  -5   9    3.21    8.22
  -5  -5   9    1.85    3.42
   5   5  -9    1.52    1.52
  -5  -5   8   56.43   19.27
  -5  -5   8   60.41   15.47
   5   5  -8   68.40   11.16
  -5  -5   7   80.23   21.00
  -5  -5   7  129.15   21.45
   5   5  -7  104.67   13.75
  -5  -5   6  113.86   24.13
  -5  -5   6  139.77   22.14
   5   5  -6  135.55   15.32
  -5  -5   5   80.60   19.08
  -5  -5   5   80.97   16.24
   5   5  -5   71.76   10.92
  -5  -5   4   90.82   19.23
  -5  -5   4  103.10   17.49
   5   5  -4  102.57   12.88
  -5  -5   3  228.24   28.81
   5   5  -3  221.68   18.56
  -5  -5   2  118.71   19.34
   5   5  -2  116.53   13.06
  -5  -5   1  224.83   25.71
   5   5  -1  209.90   17.42
  -5  -5   0    4.95    3.53
   5   5   0    3.77    2.49
  -5  -5  -1   52.53   11.31
   5   5   1   41.00    7.48
   5   5   2  503.94   35.01
  -5  -5  -2  579.74   35.90
   5   5   2  505.63   26.02
   5   5   3   56.19   11.58
  -5  -5  -3   57.78   11.18
   5   5   3   60.13    8.85
   5   5   4    0.82    2.55
  -5  -5  -4    0.35    1.31
   5   5   4   -0.12    1.56
   5   5   5  167.69   20.08
  -5  -5  -5  151.37   16.31
   5   5   5  147.08   13.08
   5   5   6  360.23   29.67
  -5  -5  -6  365.45   25.59
   5   5   7   56.27   12.06
  -5  -5  -7   67.39   10.58
  -5  -5  -8   24.02    5.65
   5   5   8   41.41   10.77
  -5  -5  -8   27.78    6.93
   5   5   9    8.72    5.37
  -5  -5  -9    7.97    3.65
  -5  -5  -9   10.33    4.35
  -5  -5 -10    8.72    3.92
   5   5  10    3.87    2.43
  -5  -5 -10    6.25    2.30
  -5  -5 -11   24.80    6.45
   5   5  11   29.24    9.75
  -5  -5 -11   32.86    7.60
  -5  -5 -12    6.08    3.87
   5   5  12    5.98    6.06
  -5  -5 -12    4.89    3.93
  -5  -5 -13    2.30    2.95
   5   5  13    8.00    5.19
  -5  -5 -13   -1.23    2.49
  -5  -5 -14   32.67    8.29
   5   5  14   50.83   13.09
  -5  -5 -14   38.75    9.01
  -5  -5 -15   18.13    6.81
   5   5  15   23.15    8.68
  -5  -5 -16    8.69    4.60
   5   5  16   23.25    9.76
  -5  -5 -17   -1.01    1.90
   5   5  17    0.14    3.63
  -5  -5 -18    4.59    4.08
   5   5  18    3.71    6.13
  -5  -5 -19   24.75    9.02
   5   5  19   53.94   15.80
  -5  -6  13   45.28   21.31
  -5  -6  12   -2.14    7.62
   5   6 -12    5.04    3.93
  -5  -6  11   20.72   13.35
  -5  -6  11   19.10   11.26
   5   6 -11   37.75    9.32
  -5  -6  10   55.40   21.68
  -5  -6  10   70.48   17.60
   5   6 -10   65.75   11.57
  -5  -6   9   -0.88    3.64
  -5  -6   9    5.04    6.51
   5   6  -9    1.08    2.17
  -5  -6   8   30.79   13.24
  -5  -6   8   39.73   12.71
   5   6  -8   41.47    9.08
  -5  -6   7   25.05   11.64
  -5  -6   7   49.59   13.11
   5   6  -7   37.59    8.17
  -5  -6   6    2.35    4.28
  -5  -6   6   14.17    7.64
   5   6  -6    2.99    3.57
  -5  -6   5    8.22    6.74
  -5  -6   5    6.71    6.34
   5   6  -5    5.96    3.24
  -5  -6   4    4.49    3.23
  -5  -6   4    5.17    3.55
   5   6  -4    7.36    3.85
  -5  -6   3  140.11   21.96
  -5  -6   3  164.50   21.79
   5   6  -3  147.91   15.57
  -5  -6   2   89.40   16.67
   5   6  -2   80.54   11.30
  -5  -6   1  263.47   26.82
   5   6  -1  239.43   19.06
  -5  -6   0  450.73   33.36
   5   6   0  410.37   24.89
   5   6   1  220.47   22.24
  -5  -6  -1  234.70   23.08
   5   6   1  204.49   16.86
   5   6   2  110.41   16.37
  -5  -6  -2  120.63   15.75
   5   6   2  109.56   12.04
   5   6   3  250.81   24.42
  -5  -6  -3  271.75   22.71
   5   6   3  264.06   18.59
   5   6   4   92.12   15.11
  -5  -6  -4  109.03   13.83
   5   6   4   88.26   10.51
   5   6   5  174.98   20.41
  -5  -6  -5  170.65   16.89
   5   6   5  168.74   14.34
   5   6   6  109.33   16.41
  -5  -6  -6  113.92   13.47
   5   6   6  111.44   11.48
   5   6   7  444.84   34.48
  -5  -6  -7  442.36   27.08
   5   6   7  458.89   23.11
   5   6   8  142.25   19.33
  -5  -6  -8  146.04   15.46
   5   6   9    4.63    4.83
  -5  -6  -9    2.56    1.60
  -5  -6  -9    9.31    3.71
  -5  -6 -10  145.10   15.86
   5   6  10  159.34   21.67
  -5  -6 -10  170.45   16.58
  -5  -6 -11  158.38   17.22
   5   6  11  192.70   23.59
  -5  -6 -11  174.47   16.92
  -5  -6 -12   80.63   12.44
   5   6  12   82.96   16.30
  -5  -6 -12   93.71   12.53
   5   6  13   31.13    9.98
  -5  -6 -13   16.20    6.20
  -5  -6 -13   15.38    5.38
   5   6  14    5.65    3.47
  -5  -6 -14   11.84    5.72
  -5  -6 -14    7.70    3.82
  -5  -6 -15   71.40   13.39
   5   6  15   99.28   19.18
   5   6  16   79.50   17.15
  -5  -6 -16   46.87   11.34
   5   6  17   16.44    7.79
  -5  -6 -17   17.48    7.04
  -5  -6 -18   -2.42    3.56
   5   6  18   -3.80    4.85
  -5  -7  13    9.95   10.74
  -5  -7  12    8.41    9.19
  -5  -7  11    2.99    6.02
   5   7 -11    2.93    2.41
  -5  -7  10   65.20   22.41
  -5  -7  10   90.03   20.24
   5   7 -10   85.40   13.82
  -5  -7   9    6.39    8.42
  -5  -7   9   -1.29    4.09
   5   7  -9    7.90    4.12
  -5  -7   8   -3.67    6.69
  -5  -7   8    5.51    5.29
   5   7  -8   -1.44    2.41
  -5  -7   7   48.51   16.39
  -5  -7   7   57.81   14.80
   5   7  -7   54.37   10.57
  -5  -7   6  132.06   25.38
  -5  -7   6  173.59   25.87
   5   7  -6  184.82   19.04
  -5  -7   5   97.50   20.61
  -5  -7   5  106.21   19.28
   5   7  -5   99.82   13.56
  -5  -7   4    3.79    3.95
  -5  -7   4    0.98    3.08
   5   7  -4    7.03    4.02
  -5  -7   3   -0.35    4.16
  -5  -7   3    1.15    3.48
   5   7  -3    1.09    1.84
  -5  -7   2   57.94   12.95
   5   7  -2   61.47    9.93
  -5  -7   1   60.78   12.74
   5   7  -1   69.31   10.35
   5   7   0    5.52    4.51
  -5  -7   0    7.51    4.83
   5   7   0    5.02    2.79
   5   7   1    8.41    3.68
  -5  -7  -1   16.76    5.67
   5   7   1   11.16    4.53
   5   7   2   90.73   15.02
  -5  -7  -2   86.47   12.47
   5   7   2   95.28   11.77
   5   7   3  214.71   22.70
  -5  -7  -3  250.69   20.39
   5   7   3  231.91   17.96
   5   7   4  346.15   28.84
  -5  -7  -4  408.24   25.54
   5   7   4  368.89   22.70
   5   7   5   78.00   13.54
  -5  -7  -5   78.40   11.02
   5   7   5   78.08   10.04
   5   7   6    8.25    5.18
  -5  -7  -6    5.48    2.96
   5   7   6    5.69    3.18
   5   7   7   35.92    9.62
  -5  -7  -7   22.19    5.98
   5   7   7   26.07    5.74
   5   7   8    7.63    7.00
  -5  -7  -8    7.06    3.16
   5   7   8    8.70    3.20
   5   7   9    7.59    5.84
  -5  -7  -9   -4.19    2.97
   5   7  10    0.95    3.98
  -5  -7 -10   -1.17    2.79
  -5  -7 -10    0.34    0.93
   5   7  11   17.86    7.60
  -5  -7 -11    8.89    4.23
  -5  -7 -11   15.54    4.88
   5   7  12   20.07    7.85
  -5  -7 -12   12.15    4.43
  -5  -7 -12   15.71    5.24
   5   7  13   -1.44    3.80
  -5  -7 -13   -1.80    3.25
  -5  -7 -13    0.37    2.09
   5   7  14   12.35    5.98
  -5  -7 -14    2.56    3.26
   5   7  15    4.43    4.32
  -5  -7 -15    1.32    2.65
   5   7  16    0.52    2.81
  -5  -7 -16   -3.68    4.03
   5   7  17   -4.03    5.25
  -5  -7 -17    0.54    2.72
  -5  -7 -18   -3.15    5.08
  -5  -8  10   -4.05    4.84
   5   8 -10    0.76    1.74
  -5  -8   9   -7.96    9.42
  -5  -8   9   -9.02    6.73
   5   8  -9    3.88    2.29
  -5  -8   8    0.15    3.71
   5   8  -8   -0.83    3.30
  -5  -8   7   -2.82    4.55
  -5  -8   7    0.99    4.98
   5   8  -7   -2.77    3.73
  -5  -8   6   23.23   10.02
  -5  -8   6   25.94    8.91
   5   8  -6   29.22    7.40
  -5  -8   5    7.94    4.60
  -5  -8   5    8.67    7.70
   5   8  -5    8.40    3.68
  -5  -8   4   30.84   10.31
  -5  -8   4   39.12   12.15
   5   8  -4   30.01    7.93
  -5  -8   3   14.17    6.55
  -5  -8   3   17.39    7.76
   5   8  -3   18.03    5.81
  -5  -8   2    4.38    3.42
   5   8  -2    7.20    2.90
  -5  -8   1    0.67    2.92
   5   8  -1    0.61    2.09
   5   8   0   27.58    7.97
  -5  -8   0   39.81    9.21
   5   8   0   35.24    7.27
   5   8   1   18.19    6.34
  -5  -8  -1   20.25    6.37
   5   8   1   17.68    5.10
   5   8   2    2.34    2.19
  -5  -8  -2    3.73    2.56
   5   8   2    3.35    2.81
   5   8   3  139.42   18.31
  -5  -8  -3  148.10   14.85
   5   8   3  137.47   14.22
   5   8   4  288.19   26.73
  -5  -8  -4  282.07   20.05
   5   8   4  275.75   19.89
   5   8   5   26.95    8.09
  -5  -8  -5   34.48    6.73
   5   8   5   30.66    6.54
   5   8   6    4.61    3.27
  -5  -8  -6   13.95    4.52
   5   8   6   15.41    4.39
   5   8   7   50.07   12.04
  -5  -8  -7   51.25    8.31
   5   8   7   57.64    8.52
   5   8   8   48.66   11.87
  -5  -8  -8   38.25    7.24
   5   8   8   45.74    7.32
  -5  -8  -9   20.42    5.23
   5   8   9   21.49    7.87
  -5  -8 -10   25.37    5.81
   5   8  10   27.95    8.86
  -5  -8 -11    2.42    1.62
   5   8  11   -0.98    3.16
  -5  -8 -11    2.52    2.99
  -5  -8 -12    1.08    1.83
   5   8  12    5.19    5.91
  -5  -8 -12    5.77    4.02
  -5  -8 -13    1.88    3.02
   5   8  13   -1.06    2.31
  -5  -8 -14   10.38    4.86
   5   8  14   18.86    8.35
   5   8  15    7.51    4.19
  -5  -8 -15    2.08    2.32
   5   8  16   19.17    9.18
  -5  -8 -16   15.17    6.42
  -5  -8 -17    5.39    4.78
  -5  -9   9   37.28   13.84
  -5  -9   8   12.87    7.01
   5   9  -8    8.72    5.20
  -5  -9   7   11.48    8.30
   5   9  -7    8.95    5.15
  -5  -9   6   32.72   11.04
   5   9  -6   35.14    9.09
  -5  -9   5   24.26   10.09
   5   9  -5   17.19    6.00
  -5  -9   4    1.94    3.81
   5   9  -4    0.64    2.23
  -5  -9   3    4.98    5.48
   5   9  -3    3.16    3.37
   5   9  -2    5.02    1.75
   5   9  -1    1.55    1.75
   5   9   0   19.64    6.25
   5   9   0   20.93    5.63
   5   9   1  156.37   19.54
   5   9   1  171.49   17.26
   5   9   2   35.11    9.39
   5   9   2   38.27    7.77
   5   9   3    6.16    4.75
   5   9   3    1.70    1.70
   5   9   4   44.80   10.42
   5   9   4   37.41    7.69
   5   9   5    1.66    3.03
   5   9   5    6.61    3.74
   5   9   6   16.72    7.42
   5   9   6   15.28    4.66
   5   9   7   72.98   14.23
   5   9   7   79.35   10.39
   5   9   8    1.67    2.77
   5   9   9   25.42    9.63
   5   9  10   43.48   13.02
   5   9  11   31.48   10.08
  -5  -9 -12    8.08    4.12
   5   9  12   12.47    6.80
  -5  -9 -13   23.46    7.83
   5   9  13   30.82   10.75
  -5  -9 -14   -0.26    2.65
   5   9  14   -1.61    3.45
  -5  -9 -15   13.84    6.45
   5   9  15   12.49    7.35
  -5  -9 -16    2.07    2.46
  -5 -10   8   -0.49    4.73
  -5 -10   7   10.41    7.55
   5  10  -7    5.56    3.81
  -5 -10   6    0.98    3.54
   5  10  -6   -2.92    3.59
  -5 -10   5   35.51   11.42
   5  10  -5   32.45    8.51
  -5 -10   4   10.15    6.26
   5  10  -4   12.90    5.29
  -5 -10   3   -7.65    6.06
   5  10  -3   -2.86    3.31
   5  10  -2   -1.28    2.18
   5  10  -1    3.61    3.49
   5  10   0    3.84    3.08
   5  10   1  114.48   16.83
   5  10   1  125.13   15.28
   5  10   2   64.37   12.69
   5  10   2   64.66   10.53
   5  10   3    2.32    3.45
   5  10   3   -0.66    1.77
   5  10   4   16.55    5.69
   5  10   4   15.79    5.45
   5  10   5    7.92    4.19
   5  10   5   11.78    4.21
   5  10   6   65.81   13.50
   5  10   6   83.11   11.32
   5  10   7    1.41    2.76
   5  10   7   -1.47    2.02
   5  10   8   91.20   16.74
   5  10   9   -5.34    5.51
   5  10  10    5.71    4.05
   5  10  11   11.09    5.31
   5  10  12    3.71    4.93
   5  10  13   12.21    8.14
  -5 -10 -14    5.95    3.94
   5  10  14    5.77    5.22
  -5 -10 -15   -3.96    3.62
  -5 -11   7   -8.21    6.43
  -5 -11   6   24.41   10.61
  -5 -11   5   38.30   12.09
   5  11  -5   45.48   10.71
  -5 -11   4   42.16   12.47
   5  11  -4   36.04    9.26
  -5 -11   3   12.82    6.67
   5  11  -3   11.01    4.72
   5  11  -2    1.72    1.72
   5  11  -1   -3.10    2.72
   5  11   0    7.35    3.92
   5  11   1   16.17    6.38
   5  11   2   14.47    6.02
   5  11   2   18.92    6.13
   5  11   3    0.74    3.11
   5  11   3    1.78    2.03
   5  11   4    0.43    2.75
   5  11   4   -2.34    2.99
   5  11   5   61.79   13.32
   5  11   5   66.59   10.76
   5  11   6   31.21    9.08
   5  11   6   53.63    9.34
   5  11   7   32.18   10.71
   5  11   8   -2.41    3.56
   5  11   9   50.24   13.23
   5  11  10    8.24    6.12
   5  11  11   -2.33    4.57
   5  11  12   -9.15    6.08
  -5 -12   6   21.00   10.67
  -5 -12   5    0.43    3.19
  -5 -12   4    4.89    4.47
  -5 -12   3   22.87    9.55
   5  12  -3   22.12    7.70
   5  12  -2    9.49    5.86
   5  12  -1   19.47    6.97
   5  12   0   41.00    9.62
   5  12   1   13.90    5.47
   5  12   2    8.03    3.77
   5  12   3    3.43    2.24
   5  12   3    6.17    3.34
   5  12   4   11.01    6.20
   5  12   4   10.01    4.84
   5  12   5   13.27    8.17
   5  12   5   12.94    5.08
   5  12   6    2.63    3.08
   5  12   6    2.67    2.11
   5  12   7    8.70    6.33
   5  12   8    2.46    4.00
   5  12   9   -1.70    3.21
   5  12  10    8.70    6.96
   5  12  11   84.50   18.19
   5  13  -1   34.96    9.51
   5  13   0    6.07    3.39
   5  13   1   75.78   13.78
   5  13   2    6.72    3.44
   5  13   3   -2.63    2.70
   5  13   4   -2.89    2.43
   5  13   5   14.57    6.58
   5  13   5   18.46    6.10
   5  13   6    3.13    2.81
   5  13   7    4.42    4.52
   5  13   8    7.90    6.70
   5  13   9  -11.34    6.86
   5  14   2   36.30    9.46
   5  14   3  121.68   17.00
   5  14   4   -1.84    2.88
   5  14   6    6.08    5.57
   5  14   7   10.60    5.80
   5  14   8   22.43    9.11
  -6  10   9    0.14    2.16
  -6  10   8   25.27   11.11
   6 -10  -8   21.68    7.27
  -6  10   7   44.92   14.52
  -6  10   6   33.26   12.41
  -6  10   5    6.06    6.52
  -6  10   4   10.60    6.92
  -6  10   3   32.72   11.33
  -6  10   2    0.27    2.91
  -6  10   1    2.45    3.02
  -6  10   0    9.32    5.87
  -6  10  -1   25.38    9.96
  -6  10  -2  116.28   19.31
  -6  10  -3    9.08    5.21
  -6  10  -4    1.42    2.76
  -6  10  -5    1.81    3.42
  -6  10  -6    2.30    4.08
  -6  10  -7   -1.04    2.71
  -6  10  -8    4.02    4.26
  -6  10  -9    9.08    5.59
  -6  10 -10    4.63    4.28
   6 -10  10   -1.78    3.16
  -6  10 -11    0.57    2.07
   6 -10  11    1.21    4.68
  -6   9   9    1.09    2.80
  -6   9   8   -9.08    6.92
  -6   9   7   11.28    6.99
  -6   9   6    2.85    6.24
  -6   9   5    3.27    2.45
  -6   9   4    8.05    6.98
  -6   9   3    5.24    5.95
  -6   9   2  112.82   21.59
  -6   9   1   99.44   19.48
  -6   9   0   55.68   14.30
  -6   9  -1   15.36    7.21
  -6   9  -2    6.45    4.64
  -6   9  -3    6.90    4.41
  -6   9  -4   -1.37    3.22
  -6   9  -5    5.20    5.23
  -6   9  -6    3.91    4.07
  -6   9  -7    2.02    1.63
  -6   9  -8    1.41    2.39
  -6   9  -9   11.81    5.78
  -6   9 -10    1.05    1.99
  -6   9 -11    5.94    5.02
  -6   9 -12    0.92    2.09
  -6   8  10    5.45    6.65
  -6   8   9   10.05    8.22
  -6   8   8    2.29    4.85
  -6   8   7   11.46    8.14
  -6   8   6   13.60    7.91
  -6   8   5   18.50   10.02
  -6   8   4   88.91   19.89
  -6   8   3  170.83   27.34
  -6   8   2   18.29    9.86
  -6   8   1   86.89   18.22
  -6   8   0    5.87    4.87
  -6   8  -1   21.05    9.48
  -6   8  -2   52.93   13.21
  -6   8  -3   -0.75    2.61
  -6   8  -4   14.53    6.73
  -6   8  -5    2.46    2.97
  -6   8  -6   60.21   13.47
  -6   8  -7   14.31    7.02
  -6   8  -8   34.22   10.26
  -6   8  -9   -0.68    3.55
  -6   8 -10    0.10    1.54
  -6   8 -11   -1.33    3.57
  -6   8 -12   -3.53    3.43
  -6   7  10    2.21    6.20
  -6   7   9    5.34    6.19
  -6   7   8   17.33   10.80
  -6   7   7    6.99    4.91
  -6   7   6   28.93   12.90
  -6   7   5   -2.79    4.73
  -6   7   4    6.44    4.98
  -6   7   3  169.95   27.20
  -6   7   2  108.98   21.40
  -6   7   1   11.86    6.65
  -6   7   0    4.26    4.50
  -6   7  -1    5.87    5.84
  -6   7  -2   15.65    7.43
  -6   7  -3   17.25    8.89
  -6   7  -4  109.81   18.70
  -6   7  -5   57.54   13.50
  -6   7  -6   -0.63    1.71
  -6   7  -7   31.70   10.09
  -6   7  -8  109.17   18.25
  -6   7  -9   15.28    6.87
  -6   7 -10    6.76    5.03
  -6   7 -11    2.29    2.60
  -6   7 -12   12.65    5.38
  -6   7 -13    0.72    2.73
  -6   6  11    5.31    7.09
  -6   6  10    0.83    5.36
  -6   6   9    6.84    8.03
  -6   6   8   -8.52    9.55
  -6   6   7   -1.39    4.42
  -6   6   6   12.64    7.45
  -6   6   5    6.17    6.29
  -6   6   4    1.83    4.43
  -6   6   3   79.34   19.02
  -6   6   2  149.01   25.27
  -6   6   1   61.27   15.70
  -6   6   0   26.14   10.19
  -6   6  -1    1.58    2.10
  -6   6  -2    3.80    3.35
  -6   6  -3    2.28    3.34
  -6   6  -4    3.19    3.97
  -6   6  -5   -0.91    3.64
  -6   6  -6    1.09    2.01
  -6   6  -7   16.22    7.24
  -6   6  -8   83.15   15.78
  -6   6  -9   25.47    9.37
  -6   6 -10   -0.73    2.36
  -6   6 -11    2.15    2.52
  -6   6 -12   16.65    7.32
  -6   6 -13    5.64    3.78
  -6   6 -14    0.42    3.86
  -6   5  11   12.58   11.33
  -6   5  10    1.14    3.50
  -6   5   9   -3.20    3.18
  -6   5   8   36.57   15.67
  -6   5   7   41.37   16.00
  -6   5   6   19.21    9.53
  -6   5   5   -0.94    3.96
  -6   5   4   51.88   14.95
  -6   5   3   56.82   15.77
  -6   5   2   19.97    9.77
  -6   5   1   35.35   11.66
  -6   5   0   -2.45    5.29
  -6   5  -1    9.92    6.74
  -6   5  -2   12.42    6.65
  -6   5  -3   30.13   11.09
  -6   5  -4   91.87   17.79
  -6   5  -5  116.63   19.06
  -6   5  -6   25.12    9.30
  -6   5  -7   12.96    6.14
  -6   5  -8   19.32    7.14
  -6   5  -9  176.72   23.21
  -6   5 -10    9.69    5.69
  -6   5 -11   21.07    8.20
  -6   5 -12   -1.65    2.74
  -6   5 -13   15.17    7.60
  -6   5 -14   27.05    9.25
  -6   4  11   -3.12    6.52
  -6   4  10    2.07    4.30
  -6   4   9   14.45   10.33
  -6   4   8   11.64    8.94
  -6   4   7    6.19    6.24
  -6   4   6    9.39    6.27
  -6   4   5    4.40    5.20
  -6   4   4   51.45   16.62
  -6   4   3  373.34   41.27
  -6   4   2  109.82   21.87
  -6   4   1  121.86   22.13
  -6   4   0    5.32    6.71
  -6   4  -1   61.86   15.32
  -6   4  -2   83.47   17.22
  -6   4  -3   24.81    9.24
  -6   4  -4  104.58   18.27
  -6   4  -5   10.49    6.53
  -6   4  -6  178.85   23.41
  -6   4  -7   91.04   16.37
  -6   4  -8  137.23   20.08
  -6   4  -9   31.86    9.44
  -6   4 -10    4.22    2.64
  -6   4 -11    5.56    4.98
  -6   4 -12   16.00    7.11
  -6   4 -13   27.94    8.96
  -6   4 -14   -0.43    1.86
  -6   4 -15    1.85    3.72
  -6   3  11   14.83   11.27
  -6   3  10    0.76    4.41
  -6   3   9   35.76   15.47
  -6   3   8   62.85   21.02
  -6   3   7   17.35    9.76
  -6   3   6   -3.73    6.46
  -6   3   5   13.02    7.57
  -6   3   4   73.04   18.49
  -6   3   3   87.25   20.37
  -6   3   2  368.15   39.50
  -6   3   1   67.68   16.30
  -6   3   0    4.21    5.56
  -6   3  -1    6.15    7.31
  -6   3  -2   42.08   12.85
  -6   3  -3   42.97   12.05
  -6   3  -4   -1.29    2.42
  -6   3  -5    2.30    2.76
  -6   3  -6   10.92    6.66
  -6   3  -7   12.55    6.56
  -6   3  -8   90.75   16.08
  -6   3  -9   24.25    9.08
  -6   3 -10   -0.43    2.48
  -6   3 -11   21.46    7.97
  -6   3 -12    0.97    3.48
  -6   3 -13    4.97    4.59
  -6   3 -14    3.24    3.59
  -6   3 -15   -0.54    1.51
  -6   2  11   25.15   15.51
  -6   2  10   24.16   14.64
  -6   2   9    9.84    7.86
  -6   2   8    0.61    5.05
  -6   2   7   39.02   15.42
  -6   2   6    2.70    7.23
  -6   2   5   11.18    8.46
  -6   2   4   35.87   13.34
  -6   2   3   19.67    9.10
  -6   2   2   15.41    9.80
  -6   2   1  165.13   26.25
  -6   2   0  223.17   28.75
  -6   2  -1   45.77   13.38
  -6   2  -2   67.48   14.74
  -6   2  -3   17.93    7.96
  -6   2  -4   19.94    8.01
  -6   2  -5   11.65    6.89
  -6   2  -6   11.95    6.14
  -6   2  -7   -1.43    3.32
  -6   2  -8   14.76    6.79
  -6   2  -9   -2.01    2.78
  -6   2 -10   19.57    7.44
  -6   2 -11   18.88    7.33
  -6   2 -12    5.52    5.33
  -6   2 -13   -5.27    4.98
  -6   2 -14    5.86    3.43
  -6   2 -15   -0.24    2.25
  -6   2 -16    6.51    4.94
  -6   1  11   18.80   14.58
  -6   1  10    6.26    8.24
  -6   1   9   -1.38    4.58
  -6   1   8   -3.38    5.76
  -6   1   7   17.49    9.71
  -6   1   6   68.64   19.63
  -6   1   5    1.08    3.84
  -6   1   4   -1.65    5.74
  -6   1   3    8.19    7.20
  -6   1   2   -2.04    3.26
  -6   1   1   13.87    9.38
  -6   1   0  125.65   21.66
  -6   1  -1   67.74   17.46
  -6   1  -2  369.19   35.28
  -6   1  -3   33.37   10.34
  -6   1  -4   73.59   15.00
  -6   1  -5    4.98    3.85
  -6   1  -6   35.56   10.65
  -6   1  -7    0.63    2.93
  -6   1  -8    2.01    2.33
  -6   1  -9    9.01    5.55
  -6   1 -10   13.24    6.11
  -6   1 -11   25.38    8.18
  -6   1 -12   15.36    7.21
  -6   1 -13   14.15    6.86
  -6   1 -14   -2.28    2.88
  -6   1 -15   33.66    9.98
  -6   1 -16   43.49   11.55
  -6   0  11   17.74   13.95
  -6   0  10    4.86    5.25
  -6   0   9    2.57    5.12
  -6   0   8   13.41    8.75
  -6   0   7   76.06   22.81
  -6   0   6   14.11   10.87
  -6   0   5   29.03   12.89
  -6   0   4   73.18   19.96
  -6   0   3   44.98   14.67
  -6   0   2  302.01   35.74
  -6   0   1  788.48   56.76
  -6   0   0   30.78   11.55
  -6   0  -1  111.95   20.08
  -6   0  -2    4.21    3.85
  -6   0  -3   26.89    9.45
  -6   0  -4   58.29   13.26
  -6   0  -5  192.23   23.59
  -6   0  -6  114.05   17.66
  -6   0  -7   63.32   13.51
  -6   0  -8  151.87   20.26
  -6   0  -9   51.41   12.00
  -6   0 -10   23.19    7.98
  -6   0 -11    1.39    2.68
  -6   0 -12   36.90   10.54
  -6   0 -13   31.78    9.48
  -6   0 -14    0.04    3.91
  -6   0 -15    3.73    3.47
  -6   0 -16    0.44    1.47
   6   0  18   14.59   14.64
  -6  -1  11   -5.53    7.06
  -6  -1  10   22.98   13.05
  -6  -1   9   15.41    9.62
  -6  -1   8   -2.77    7.33
  -6  -1   7   -3.02    4.42
  -6  -1   6   11.62    9.32
  -6  -1   5   41.72   13.60
  -6  -1   4  119.25   23.26
  -6  -1   3    9.04    4.57
  -6  -1   2   76.33   17.71
  -6  -1   1  482.19   43.11
  -6  -1   0   12.04    6.66
  -6  -1  -1   18.28    8.40
  -6  -1  -2   14.47    5.91
  -6  -1  -3   -2.64    3.34
  -6  -1  -4   20.72    8.26
  -6  -1  -5   34.78   10.01
  -6  -1  -6  168.01   21.07
  -6  -1  -7   36.72   10.12
  -6  -1  -8    3.92    1.83
  -6  -1  -9    5.09    4.07
  -6  -1 -10   38.13   10.04
  -6  -1 -11   41.63   10.47
  -6  -1 -12   11.49    4.96
  -6  -1 -13    3.66    3.37
   6   1  14    2.19    5.20
  -6  -1 -14    9.89    5.81
   6   1  15    4.57    4.96
  -6  -1 -15   -1.96    3.36
   6   1  16    0.28    4.28
  -6  -1 -16    1.31    3.38
   6   1  17    5.92    6.15
  -6  -1 -17    0.28    2.58
   6   1  18   -0.11   13.23
  -6  -2  11   11.16   10.98
  -6  -2  11   -4.03    7.27
  -6  -2  10    2.01    4.96
  -6  -2   9   -1.24    3.49
  -6  -2   8    3.00    7.68
  -6  -2   7    0.25    4.98
  -6  -2   6    7.35    3.70
  -6  -2   5   14.60    9.28
  -6  -2   4   21.44   10.66
  -6  -2   3   50.21   15.04
  -6  -2   2   23.58   10.02
  -6  -2   1  147.43   23.81
  -6  -2   0   14.08    7.85
  -6  -2  -1  155.66   23.61
  -6  -2  -2   25.36    9.03
  -6  -2  -3   13.20    6.66
  -6  -2  -4   19.18    7.66
  -6  -2  -5   23.38    8.12
  -6  -2  -6   -1.88    3.95
  -6  -2  -7   23.86    8.09
  -6  -2  -8   -0.75    1.72
   6   2   9   69.81   14.16
  -6  -2  -9   76.61   14.07
   6   2  10   23.74    7.85
  -6  -2 -10    8.41    4.27
  -6  -2 -11    2.28    1.89
   6   2  11    6.29    4.22
  -6  -2 -11    2.62    2.41
  -6  -2 -12    4.37    3.16
   6   2  12    3.84    4.31
  -6  -2 -12    6.51    4.63
   6   2  13    4.24    4.80
  -6  -2 -13    0.84    1.93
  -6  -2 -13   -1.45    3.08
  -6  -2 -14   10.06    4.87
   6   2  14   -1.05    5.36
  -6  -2 -14    4.83    4.18
   6   2  15    0.33    4.13
  -6  -2 -15   -0.04    2.19
   6   2  16    0.01    3.22
  -6  -2 -16    4.74    3.88
   6   2  17   14.32    8.51
  -6  -2 -17    5.33    3.97
   6   2  18   26.61   12.13
   6   2  18   40.10   22.51
   6   2  19   -2.78    7.20
  -6  -3  11   -9.86   11.11
  -6  -3  11    0.58    3.10
  -6  -3  10    2.40    5.86
  -6  -3  10   -0.11    5.29
  -6  -3   9   16.04   10.57
  -6  -3   9   32.74   10.99
  -6  -3   8   12.13    9.43
  -6  -3   7    6.68    6.35
  -6  -3   6    9.94    9.80
  -6  -3   5    7.05    7.38
  -6  -3   4   -4.00    5.36
  -6  -3   3   77.81   18.42
  -6  -3   2   89.37   18.86
  -6  -3   1    4.24    5.14
  -6  -3   0   -1.99    4.72
  -6  -3  -1  124.38   19.83
  -6  -3  -2    5.98    5.20
  -6  -3  -3    3.58    3.92
  -6  -3  -4    9.55    4.88
  -6  -3  -5    1.06    2.86
  -6  -3  -6   15.24    5.98
   6   3   7   -0.96    2.97
  -6  -3  -7   -2.01    2.73
   6   3   8    6.75    4.32
  -6  -3  -8    8.56    5.10
  -6  -3  -9   12.81    4.05
   6   3   9   18.27    7.60
  -6  -3  -9   15.81    6.09
  -6  -3 -10   13.00    4.34
   6   3  10   21.12    8.61
  -6  -3 -10   24.72    7.65
  -6  -3 -11   13.07    4.37
   6   3  11   19.24    7.95
  -6  -3 -11   24.10    7.42
   6   3  12    7.21    5.69
  -6  -3 -12    5.06    3.08
  -6  -3 -12    4.29    3.52
  -6  -3 -13    1.30    1.81
  -6  -3 -13    1.68    1.98
  -6  -3 -14   -2.55    3.61
   6   3  14    4.85    5.55
  -6  -3 -14    0.63    2.88
  -6  -3 -15    3.85    3.61
   6   3  15    6.76    7.04
  -6  -3 -15    6.16    3.60
  -6  -3 -16    5.72    4.39
   6   3  16    3.88    4.13
  -6  -3 -16    1.32    1.90
  -6  -3 -17   -2.05    2.55
   6   3  17    9.95    8.44
  -6  -3 -17    6.20    3.67
   6   3  18   43.75   14.92
   6   3  18   23.45   19.47
  -6  -4  11   -4.71    9.20
  -6  -4  10    3.05    5.46
  -6  -4  10    5.88    3.63
  -6  -4   9   13.13   11.10
  -6  -4   9    6.04    4.63
   6   4  -9    1.18    2.59
  -6  -4   8    3.62    3.96
  -6  -4   8   14.67    8.57
   6   4  -8    5.20    2.80
  -6  -4   7    3.93    5.25
   6   4  -7    7.93    3.84
  -6  -4   6    5.30    7.38
   6   4  -6   17.32    6.13
  -6  -4   5   -1.59    4.53
   6   4  -5    4.61    3.20
  -6  -4   4   14.54    7.74
   6   4  -4   18.48    6.10
  -6  -4   3   27.76   10.86
   6   4  -3   28.62    6.95
  -6  -4   2   54.44   14.51
   6   4  -2   45.56    8.38
  -6  -4   1  311.15   33.44
  -6  -4   0   49.40   12.97
  -6  -4  -1   22.16    8.43
  -6  -4  -2   42.89   11.66
  -6  -4  -3   29.18    9.39
  -6  -4  -4    1.28    3.43
  -6  -4  -5   -0.34    2.05
   6   4   6   36.54   10.01
  -6  -4  -6   34.32    9.52
   6   4   7   19.08    8.30
  -6  -4  -7   14.58    5.97
   6   4   8   16.32    7.53
  -6  -4  -8   16.93    6.56
   6   4   9   54.08   13.51
  -6  -4  -9   36.60    6.87
  -6  -4  -9   42.63    9.97
  -6  -4 -10   20.97    5.34
   6   4  10   34.94   11.30
  -6  -4 -10   35.93    8.81
  -6  -4 -11    5.84    3.15
   6   4  11    0.70    5.61
  -6  -4 -11    4.83    3.75
  -6  -4 -12   40.65    8.43
   6   4  12   53.15   14.10
  -6  -4 -12   56.27   11.35
  -6  -4 -13    9.21    4.56
   6   4  13    4.80    4.37
  -6  -4 -13    7.29    4.02
  -6  -4 -14    8.83    4.43
   6   4  14    7.16    5.49
  -6  -4 -14    8.56    4.48
  -6  -4 -15    3.79    3.19
   6   4  15    1.69    3.85
  -6  -4 -15    3.28    2.82
  -6  -4 -16    4.59    4.09
   6   4  16    9.12    7.51
  -6  -4 -16    2.20    3.54
  -6  -4 -17    0.67    2.29
   6   4  17    3.68    5.13
  -6  -4 -18   14.83    7.12
  -6  -4 -19    0.00    2.51
  -6  -5  11   21.89   14.97
  -6  -5  10    3.57    5.75
  -6  -5  10   12.38    8.14
   6   5 -10    6.74    4.51
  -6  -5   9   20.31   10.29
  -6  -5   9   23.89    9.74
   6   5  -9   22.03    7.63
  -6  -5   8    2.99    6.15
  -6  -5   8   -1.56    5.22
   6   5  -8   -4.03    3.76
  -6  -5   7    3.07    5.68
  -6  -5   7   -1.78    3.70
   6   5  -7    0.82    1.74
  -6  -5   6    6.80    7.87
   6   5  -6    2.52    1.62
  -6  -5   5    6.47    6.60
   6   5  -5    8.10    4.22
  -6  -5   4   29.87   11.84
   6   5  -4   31.47    7.54
  -6  -5   3   -0.89    2.55
   6   5  -3   -2.77    2.90
  -6  -5   2   23.83   10.55
   6   5  -2   13.32    4.41
  -6  -5   1   33.81   10.41
   6   5  -1   32.69    7.41
  -6  -5   0  217.47   26.62
   6   5   0  197.17   18.21
  -6  -5  -1  533.02   41.08
   6   5   1  463.47   27.86
  -6  -5  -2   18.67    7.71
   6   5   2   17.99    5.86
  -6  -5  -3   24.45    8.19
   6   5   4   10.68    4.99
  -6  -5  -4   15.97    6.86
   6   5   5   -3.93    4.20
  -6  -5  -5    1.51    2.62
   6   5   6   88.10   16.41
  -6  -5  -6   82.86   13.64
   6   5   7   31.53   10.12
  -6  -5  -7   21.55    7.08
   6   5   8    0.26    4.08
  -6  -5  -8    2.79    2.64
   6   5   9   61.74   14.60
  -6  -5  -9   49.72   10.31
   6   5  10   69.92   15.08
  -6  -5 -10   56.96    9.33
  -6  -5 -10   80.92   13.14
   6   5  11   87.10   17.39
  -6  -5 -11   70.17   10.93
  -6  -5 -11   89.84   13.98
   6   5  12   24.53   10.19
  -6  -5 -12   20.44    5.98
  -6  -5 -12   24.32    7.28
   6   5  13    4.98    5.02
  -6  -5 -13    5.18    3.78
  -6  -5 -13    6.33    4.30
   6   5  14    4.10    4.82
  -6  -5 -14    0.16    1.88
  -6  -5 -14   -1.25    1.93
   6   5  15   66.88   15.80
  -6  -5 -15   43.60    9.87
  -6  -5 -15   68.26   12.71
   6   5  16   13.72    8.09
  -6  -5 -16    9.93    5.04
  -6  -5 -16    8.53    4.18
  -6  -5 -17    9.33    5.47
  -6  -5 -18    1.77    2.09
  -6  -6  11    8.70    8.80
  -6  -6  10   48.56   19.56
  -6  -6   9   -2.80    5.73
  -6  -6   9    5.05    3.79
   6   6  -9   -1.82    1.51
  -6  -6   8   23.84   13.06
  -6  -6   8   20.90    8.45
   6   6  -8   22.26    7.68
  -6  -6   7   42.17   14.73
  -6  -6   7   45.83   13.83
   6   6  -7   55.12   10.90
  -6  -6   6   12.89    8.17
   6   6  -6    9.27    4.32
  -6  -6   5   -5.90    6.18
   6   6  -5    1.36    1.99
  -6  -6   4   17.16    8.80
   6   6  -4    7.13    4.49
  -6  -6   3    8.38    6.07
   6   6  -3    0.99    2.91
  -6  -6   2   55.75   14.09
   6   6  -2   61.29   10.29
  -6  -6   1   26.65   10.13
   6   6  -1   23.15    6.07
  -6  -6   0   97.26   17.28
   6   6   0   98.20   13.02
  -6  -6  -1   36.90   10.22
   6   6   1   32.56    6.93
  -6  -6  -2   39.91   11.12
   6   6   2   42.46    8.28
   6   6   3  169.19   22.05
  -6  -6  -3  206.07   22.04
   6   6   3  190.25   17.40
   6   6   4    3.81    4.25
  -6  -6  -4    1.84    2.84
   6   6   4   -1.37    2.48
   6   6   5   19.10    7.39
  -6  -6  -5   18.17    6.48
   6   6   6   37.69   11.14
  -6  -6  -6   40.11    9.29
   6   6   7   58.99   13.73
  -6  -6  -7   44.31    9.87
   6   6   8   36.42   11.31
  -6  -6  -8   48.29   10.05
   6   6   9   -2.43    2.94
  -6  -6  -9    6.32    4.25
   6   6  10    5.65    5.72
  -6  -6 -10    1.01    2.17
  -6  -6 -11    4.35    3.76
   6   6  11    9.45    6.66
  -6  -6 -11    8.32    4.57
  -6  -6 -12   40.77    8.76
   6   6  12   59.88   14.70
  -6  -6 -12   59.54   11.15
  -6  -6 -13    4.40    2.94
   6   6  13   12.91    6.38
  -6  -6 -13    8.70    3.91
  -6  -6 -14    9.60    5.08
   6   6  14   17.34    8.04
  -6  -6 -14   10.89    5.17
  -6  -6 -15    3.40    3.79
   6   6  15    0.19    2.97
  -6  -6 -15   -0.17    1.42
  -6  -6 -16   -0.25    1.73
   6   6  16    1.68    3.51
  -6  -6 -17   43.67   10.66
  -6  -6 -18    3.84    4.34
  -6  -7  11  -12.92    9.82
  -6  -7  10   45.67   18.52
  -6  -7   9   56.62   20.09
  -6  -7   8   -3.15    4.76
  -6  -7   8   -2.88    5.20
   6   7  -8    1.05    2.65
  -6  -7   7   64.30   19.10
  -6  -7   7   73.22   17.23
   6   7  -7   54.46   11.39
  -6  -7   6   66.48   17.95
  -6  -7   6   74.89   16.92
   6   7  -6   80.53   13.32
  -6  -7   5   14.18    8.36
   6   7  -5   14.56    6.13
  -6  -7   4    0.89    2.07
   6   7  -4    3.99    4.38
  -6  -7   3    0.22    3.62
   6   7  -3   -0.89    3.21
  -6  -7   2   14.49    6.57
   6   7  -2   12.26    4.74
  -6  -7   1   76.43   15.60
   6   7  -1   64.26   10.95
  -6  -7   0  134.81   19.49
   6   7   0  112.76   14.40
  -6  -7  -1   15.02    6.52
   6   7   1    8.33    3.99
  -6  -7  -2   16.31    6.70
   6   7   2   22.88    6.31
   6   7   3   73.19   14.94
  -6  -7  -3   68.88   12.37
   6   7   3   74.57   10.96
   6   7   4    1.29    2.87
  -6  -7  -4    1.33    1.86
   6   7   4    0.89    1.83
   6   7   5   28.24    9.23
  -6  -7  -5   39.30    9.01
   6   7   5   28.26    6.76
   6   7   6  135.71   20.63
  -6  -7  -6  138.26   16.64
   6   7   6  129.43   14.30
   6   7   7   24.91    8.90
  -6  -7  -7   13.38    5.26
   6   7   8   17.76    7.69
  -6  -7  -8   14.47    5.45
   6   7   9   25.02    9.14
  -6  -7  -9   25.63    6.96
   6   7  10   14.69    6.95
  -6  -7 -10   14.46    5.37
   6   7  11    4.20    2.37
  -6  -7 -11    3.56    2.78
  -6  -7 -12    6.84    2.49
   6   7  12   17.45    9.36
  -6  -7 -12   19.06    5.84
  -6  -7 -13    6.34    3.65
   6   7  13   10.76    6.96
  -6  -7 -13    5.67    3.52
  -6  -7 -14   25.42    7.64
   6   7  14   19.99    8.91
  -6  -7 -14   28.58    7.37
  -6  -7 -15    1.15    2.44
   6   7  15    2.42    4.15
  -6  -7 -15    5.02    3.84
  -6  -7 -16    5.96    4.62
  -6  -7 -17    7.70    5.55
  -6  -8   7   -4.19    5.07
   6   8  -7    2.59    4.65
  -6  -8   6    2.39    4.22
   6   8  -6    3.74    3.70
   6   8  -5   41.13    9.34
   6   8  -4    6.34    3.66
   6   8  -3    0.46    2.09
  -6  -8   2   39.67   11.16
   6   8  -2   44.35    9.71
  -6  -8   1   83.80   15.52
   6   8  -1   72.56   11.65
  -6  -8   0  242.80   25.44
   6   8   0  227.03   20.88
  -6  -8  -1   51.92   11.17
   6   8   1   45.89    8.99
   6   8   2    2.80    3.29
  -6  -8  -2    0.91    2.03
   6   8   2    1.02    1.63
   6   8   3    1.09    4.25
  -6  -8  -3    1.58    2.15
   6   8   3   -0.33    2.97
   6   8   4    1.76    2.27
  -6  -8  -4   -4.66    3.19
   6   8   4    1.08    2.62
   6   8   5   14.38    6.07
  -6  -8  -5   20.04    5.92
   6   8   5   15.97    5.21
   6   8   6   16.28    7.78
  -6  -8  -6   22.35    6.17
   6   8   6   20.79    5.93
   6   8   7   64.49   15.31
  -6  -8  -7   60.93   10.32
   6   8   7   61.66    9.63
   6   8   8    8.11    5.41
   6   8   9   22.80    8.87
   6   8  10    5.54    5.35
   6   8  11    2.21    4.07
   6   8  12   36.42   12.36
   6   8  13    3.35    4.02
  -6  -8 -13   -0.88    2.16
   6   8  14    0.45    2.77
  -6  -8 -14   -0.63    2.69
  -6  -8 -15   -2.55    2.97
  -6  -8 -16    3.25    3.70
  -6  -9   6   -5.36    5.79
   6   9  -5   58.53   12.01
   6   9  -4   -2.88    2.75
   6   9  -3    8.27    4.34
   6   9  -2   -0.25    1.51
   6   9  -1    4.54    3.07
   6   9   0   45.72    9.79
   6   9   1   88.64   16.20
   6   9   1   76.45   12.44
   6   9   2   73.49   15.32
   6   9   2   69.74   11.45
   6   9   3   98.48   16.98
   6   9   3   86.74   12.81
   6   9   4   -2.30    5.93
   6   9   4    4.62    2.23
   6   9   5   13.59    8.05
   6   9   5   12.11    4.68
   6   9   6    2.90    3.34
   6   9   6    1.74    2.29
   6   9   7    4.94    3.79
   6   9   7    2.09    1.33
   6   9   8   51.22   13.16
   6   9   9   -0.74    3.61
   6   9  10   34.93   11.71
   6   9  11   -7.55    6.84
   6   9  12   35.18   11.81
   6   9  13    9.75    7.61
  -6  -9 -15    1.14    3.41
  -6 -10   6   11.94    5.78
   6  10  -4    9.01    5.54
   6  10  -3   10.96    4.92
   6  10  -2    0.97    2.37
   6  10  -1    7.00    3.51
   6  10   0   28.45    8.18
   6  10   1   52.27   10.79
   6  10   2    6.20    5.89
   6  10   2    3.68    3.22
   6  10   3   -4.40    4.74
   6  10   3    1.71    1.48
   6  10   4   -3.87    4.45
   6  10   4    3.37    3.23
   6  10   5    7.42    6.65
   6  10   5    2.64    1.51
   6  10   6   -0.76    4.02
   6  10   6   -1.01    2.24
   6  10   7   21.74    9.31
   6  10   8   43.40   13.15
   6  10   9    5.82    5.78
   6  10  10    8.02    5.80
   6  10  11   11.25    7.73
   6  10  12   30.96   12.46
   6  11  -2   18.50    6.97
   6  11  -1  128.33   17.39
   6  11   0   67.71   12.38
   6  11   1   17.83    6.39
   6  11   2    9.44    4.52
   6  11   3    1.92    2.37
   6  11   3    1.87    2.81
   6  11   4   83.98   17.18
   6  11   4   88.79   13.37
   6  11   5   28.68   10.70
   6  11   5   29.30    7.29
   6  11   6    9.59    6.97
   6  11   6    3.65    2.31
   6  11   7    0.00    3.11
   6  11   8    9.36    6.28
   6  11   9   25.25    9.70
   6  11  10   -0.02    2.59
   6  12   0   25.97    8.01
   6  12   1   26.51    7.64
   6  12   2   34.96    8.87
   6  12   3    6.04    3.42
   6  12   4   -2.58    3.33
   6  12   5    9.09    3.84
   6  12   5   17.12    6.05
   6  12   6    5.95    5.80
   6  12   7    7.18    6.39
   6  12   8    2.32    3.97
   6  12   9   -0.96    4.34
   6  13   3   47.48   10.57
   6  13   4    6.79    4.63
   6  13   6    5.53    5.76
   6  13   7    0.82    3.26
  -7  10   4    9.44    6.76
  -7  10   3   70.96   18.34
  -7  10   2  133.25   24.26
  -7  10   1   -4.07    5.32
  -7  10   0    7.09    5.59
  -7  10  -1   29.88   10.91
  -7  10  -2   15.36    7.99
  -7  10  -3   22.60    9.46
  -7  10  -4   10.85    7.04
  -7  10  -5   11.66    6.50
  -7  10  -6   17.60    8.08
  -7   9   5   22.33   11.44
  -7   9   4    7.25    6.50
  -7   9   3    8.38    7.14
  -7   9   2   14.97    9.23
  -7   9   1    7.65    6.62
  -7   9   0   37.81   12.59
  -7   9  -1   24.57   10.10
  -7   9  -2   39.50   13.30
  -7   9  -3  119.97   21.39
  -7   9  -4   12.72    7.43
  -7   9  -5   54.36   14.25
  -7   9  -6   11.03    6.53
  -7   9  -7    5.69    4.71
  -7   9  -8    3.69    5.41
  -7   8   6   18.25   10.13
  -7   8   5   14.53    9.34
  -7   8   4   41.89   14.77
  -7   8   3   58.13   17.04
  -7   8   2    7.19    5.15
  -7   8   1    3.19    2.23
  -7   8   0   -2.35    4.85
  -7   8  -1    1.59    2.30
  -7   8  -2   11.08    7.77
  -7   8  -3   33.80   11.22
  -7   8  -4   29.03   10.72
  -7   8  -5   -1.91    3.32
  -7   8  -6    1.76    3.68
  -7   8  -7    0.62    1.84
  -7   8  -8    1.66    1.98
  -7   8  -9    4.62    4.65
  -7   7   6    5.75    6.70
  -7   7   5    9.04    6.01
  -7   7   4   38.83   15.11
  -7   7   3   74.95   19.36
  -7   7   2   34.07   13.07
  -7   7   1   14.55    8.47
  -7   7   0   -0.89    2.92
  -7   7  -1   11.74    7.95
  -7   7  -2    8.74    6.81
  -7   7  -3   11.36    7.23
  -7   7  -4    7.20    6.82
  -7   7  -5   40.40   12.89
  -7   7  -6   20.34    8.86
  -7   7  -7   14.50    8.38
  -7   7  -8  115.29   20.28
  -7   7  -9   -1.90    3.64
  -7   7 -10   26.38   10.11
  -7   6   7   19.65   11.07
  -7   6   6   19.47   11.85
  -7   6   5    3.89    5.51
  -7   6   4   -4.21    3.50
  -7   6   3    5.56    5.26
  -7   6   2   -1.14    5.68
  -7   6   1   10.67    7.99
  -7   6   0    1.08    2.80
  -7   6  -1   -6.35    6.60
  -7   6  -2    8.95    6.80
  -7   6  -3   52.95   14.69
  -7   6  -4   18.11    7.79
  -7   6  -5    9.96    7.01
  -7   6  -6   -0.36    4.66
  -7   6  -7   -0.81    3.21
  -7   6  -8    4.54    5.22
  -7   6  -9   12.58    7.15
  -7   6 -10    6.81    5.25
  -7   6 -11    5.74    4.34
  -7   5   7   25.42   12.69
  -7   5   6    8.41    7.29
  -7   5   5   21.25   10.69
  -7   5   4    5.46    5.50
  -7   5   3    9.52    5.81
  -7   5   2    4.30    5.88
  -7   5   1   18.31    9.04
  -7   5   0   -2.83    3.72
  -7   5  -1    7.17    6.58
  -7   5  -2   -2.47    4.79
  -7   5  -3    5.19    5.56
  -7   5  -4   18.89    8.99
  -7   5  -5   13.52    8.04
  -7   5  -6    5.86    5.68
  -7   5  -7    0.77    5.23
  -7   5  -8   20.41    7.88
  -7   5  -9   22.12    8.92
  -7   5 -10   17.34    8.03
  -7   5 -11   -0.03    1.91
  -7   5 -12    0.43    2.47
  -7   4   8   15.23   11.06
  -7   4   7   26.09   13.48
  -7   4   6    6.09    7.91
  -7   4   5   -5.54    8.58
  -7   4   4   26.28   11.08
  -7   4   3   11.80    8.83
  -7   4   2   50.97   16.13
  -7   4   1    7.50    4.57
  -7   4   0    0.72    4.22
  -7   4  -1   47.64   14.49
  -7   4  -2    5.22    5.05
  -7   4  -3    6.76    6.71
  -7   4  -4   38.23   12.83
  -7   4  -5   37.62   11.80
  -7   4  -6   25.67   10.14
  -7   4  -7   29.57   10.22
  -7   4  -8   23.40    9.28
  -7   4  -9    2.95    3.15
  -7   4 -10   -5.50    5.63
  -7   4 -11    4.72    4.40
  -7   4 -12   -0.76    3.70
  -7   3   8   -7.51    7.97
  -7   3   7    1.07    5.09
  -7   3   6   -0.64    4.24
  -7   3   5   -0.13    3.49
  -7   3   4    8.69    7.58
  -7   3   3    8.70    6.40
  -7   3   2   22.38   10.14
  -7   3   1   34.90   12.44
  -7   3   0   56.28   15.99
  -7   3  -1   63.85   17.80
  -7   3  -2   42.30   13.26
  -7   3  -3   12.61    6.97
  -7   3  -4   40.15   12.13
  -7   3  -5    2.17    4.44
  -7   3  -6    9.15    5.91
  -7   3  -7   -2.22    4.65
  -7   3  -8    3.59    4.54
  -7   3  -9   10.72    7.04
  -7   3 -10   13.47    7.79
  -7   3 -11    5.45    4.62
  -7   3 -12   21.36    8.80
  -7   3 -13   61.29   14.36
  -7   2   8   15.52   10.94
  -7   2   7    5.62    7.95
  -7   2   6    6.20    7.95
  -7   2   5   20.55   11.81
  -7   2   4    7.58    6.88
  -7   2   3    0.57    2.96
  -7   2   2    4.57    5.72
  -7   2   1   59.55   16.74
  -7   2   0   81.93   18.82
  -7   2  -1   47.48   14.91
  -7   2  -2   14.53    7.85
  -7   2  -3    5.15    5.86
  -7   2  -4   27.79   10.06
  -7   2  -5   21.24    9.54
  -7   2  -6   29.02    9.91
  -7   2  -7    5.27    5.85
  -7   2  -8   15.29    6.72
  -7   2  -9    2.25    3.68
  -7   2 -10   16.44    7.45
  -7   2 -11    6.68    4.49
  -7   2 -12   14.20    6.82
  -7   2 -13   58.04   14.02
  -7   2 -14    7.38    6.31
  -7   1   9   20.09   12.98
  -7   1   8    6.65    6.76
  -7   1   7   52.66   18.94
  -7   1   6   -0.16    4.59
  -7   1   5   14.60    8.87
  -7   1   4   47.53   15.97
  -7   1   3   12.13    8.97
  -7   1   2   91.16   21.24
  -7   1   1    7.27    7.15
  -7   1   0    3.59    5.55
  -7   1  -1    0.16    3.61
  -7   1  -2    5.80    5.62
  -7   1  -3   -5.49    4.65
  -7   1  -4   14.26   11.06
  -7   1  -5  221.57   27.60
  -7   1  -6   20.25    8.39
  -7   1  -7   19.89    8.65
  -7   1  -8   30.80    9.83
  -7   1  -9    2.31    2.32
  -7   1 -10   -1.26    2.76
  -7   1 -11   -0.23    2.28
  -7   1 -12    3.92    5.12
  -7   1 -13    5.65    4.88
  -7   1 -14   23.67    9.12
  -7   0   9    0.15    4.61
  -7   0   8    0.59    4.55
  -7   0   7   25.18   12.81
  -7   0   6    1.52    4.35
  -7   0   5   15.15   10.62
  -7   0   4   -1.48    3.76
  -7   0   3   -4.34    6.09
  -7   0   2   15.73    7.89
  -7   0   1    7.87    4.30
  -7   0   0   24.75   10.67
  -7   0  -1   10.82    7.35
  -7   0  -2    4.29    5.18
  -7   0  -3   71.00   16.33
  -7   0  -4   16.96    7.39
  -7   0  -5   14.01    8.95
  -7   0  -6  123.67   20.23
  -7   0  -7   31.64   10.44
  -7   0  -8   28.32    9.77
  -7   0  -9  129.65   20.28
  -7   0 -10    4.86    3.32
  -7   0 -11    2.68    3.88
  -7   0 -12   -1.27    3.90
  -7   0 -13    2.45    3.18
  -7   0 -14    8.54    5.93
  -7  -1   9    3.56    8.29
  -7  -1   8    1.73    4.58
  -7  -1   7    1.26    4.11
  -7  -1   6    1.57    3.60
  -7  -1   5   48.57   16.72
  -7  -1   4   78.79   20.17
  -7  -1   3    2.17    5.68
  -7  -1   2   17.38    9.76
  -7  -1   1  102.30   21.20
  -7  -1   0  112.11   21.95
  -7  -1  -1   28.14   11.43
  -7  -1  -2    1.22    3.31
  -7  -1  -3    3.30    3.38
  -7  -1  -4   55.69   14.19
  -7  -1  -5    5.91    5.19
  -7  -1  -6    7.38    4.30
  -7  -1  -7    3.21    3.00
  -7  -1  -8    4.55    5.02
  -7  -1  -9   89.64   16.80
  -7  -1 -10   20.86    8.54
  -7  -1 -11    1.24    1.94
  -7  -1 -12   42.63   11.33
  -7  -1 -13   55.63   12.79
  -7  -1 -14   74.96   15.49
  -7  -1 -15   16.04    6.68
  -7  -2   9   -0.94    5.62
  -7  -2   8   18.40   10.78
  -7  -2   7   26.93   14.00
  -7  -2   6    3.38    5.23
  -7  -2   5   24.66   11.35
  -7  -2   4   -4.18    6.83
  -7  -2   3    4.66    5.89
  -7  -2   2   46.24   15.02
  -7  -2   1   19.18    9.55
  -7  -2   0    8.51    7.34
  -7  -2  -1    4.74    4.09
  -7  -2  -2    3.82    5.63
  -7  -2  -3   23.52    9.15
  -7  -2  -4    7.89    6.20
  -7  -2  -5   27.29    9.95
  -7  -2  -6   64.31   14.62
  -7  -2  -7   40.28   11.46
  -7  -2  -8    1.52    2.72
  -7  -2  -9    5.50    5.00
  -7  -2 -10   16.77    7.57
  -7  -2 -11   88.65   16.12
  -7  -2 -12   22.03    7.30
  -7  -2 -13    4.41    2.27
  -7  -2 -14   44.10   11.44
  -7  -2 -15    9.13    5.46
  -7  -3   9   -5.02    9.07
  -7  -3   8    6.56    7.13
  -7  -3   7   -2.93    7.35
  -7  -3   6    1.89    3.57
  -7  -3   5  100.16   23.51
  -7  -3   4   10.56    7.01
  -7  -3   3   -1.36    4.39
  -7  -3   2    3.72    4.77
  -7  -3   1    7.38    6.04
  -7  -3   0   47.56   13.91
  -7  -3  -1    7.44    5.83
  -7  -3  -2   12.09    6.52
  -7  -3  -3    2.31    2.77
  -7  -3  -4   19.36    8.31
  -7  -3  -5   16.60    7.06
  -7  -3  -6   35.43   10.78
  -7  -3  -7   56.19   12.72
  -7  -3  -8    7.68    4.38
  -7  -3  -9    0.37    1.68
  -7  -3 -10   -0.73    2.92
  -7  -3 -11    2.85    2.69
  -7  -3 -12   15.49    6.77
   7   3  13   32.00   11.47
  -7  -3 -13   38.12   10.57
   7   3  14   34.65   12.83
  -7  -3 -14   29.61    9.39
   7   3  15    7.92    6.14
  -7  -3 -15    1.63    2.66
  -7  -4   8   30.99   15.20
  -7  -4   7   -5.40    7.88
  -7  -4   6   -7.89    7.23
  -7  -4   5   71.07   19.36
  -7  -4   4   19.04   10.35
  -7  -4   3    6.78    6.48
  -7  -4   2   10.53    7.97
  -7  -4   1   65.13   17.01
  -7  -4   0   28.04   11.05
  -7  -4  -1   18.95    9.46
  -7  -4  -2    3.83    4.28
  -7  -4  -3    3.03    3.49
  -7  -4  -4    6.45    5.40
  -7  -4  -5    2.07    3.08
  -7  -4  -6   -2.61    2.69
  -7  -4  -7   12.92    6.22
  -7  -4  -8    6.83    4.66
  -7  -4  -9   12.07    5.99
   7   4  10   -3.36    5.29
  -7  -4 -10    5.04    3.89
   7   4  11   45.48   13.71
  -7  -4 -11   44.10   10.98
   7   4  12   21.88   10.61
  -7  -4 -12   17.87    7.16
   7   4  13    7.19    6.46
  -7  -4 -13    1.83    2.84
   7   4  14   11.22    7.84
  -7  -4 -14    6.76    4.69
  -7  -4 -15   10.25    5.85
  -7  -4 -16   44.64   11.45
  -7  -5   8   57.43   19.79
  -7  -5   7   21.57   11.84
  -7  -5   6    2.78    7.05
  -7  -5   5    4.72    6.20
  -7  -5   4   -3.13    3.77
  -7  -5   3    8.11    6.69
  -7  -5   2    2.50    2.69
  -7  -5   1    8.39    6.96
  -7  -5   0   13.73    7.51
  -7  -5  -1    9.05    6.60
  -7  -5  -2   12.95    6.89
  -7  -5  -3    2.44    3.21
  -7  -5  -4    3.13    4.22
  -7  -5  -5   23.31    8.26
  -7  -5  -6    2.82    3.43
  -7  -5  -7   -1.33    3.04
   7   5   8    5.75    6.82
  -7  -5  -8    2.79    3.12
   7   5   9    6.19    6.03
  -7  -5  -9    1.39    1.73
   7   5  10   -8.43    6.39
  -7  -5 -10    2.47    2.76
   7   5  11   19.17    9.34
  -7  -5 -11   18.69    6.92
   7   5  12    4.81    6.38
  -7  -5 -12    4.18    3.97
   7   5  13    6.06    4.66
  -7  -5 -13    5.79    3.94
   7   5  14   82.52   20.05
  -7  -5 -14   97.92   16.28
  -7  -5 -15    4.55    2.86
  -7  -5 -16    5.36    4.44
  -7  -6   8    3.44    4.33
  -7  -6   7    7.25    6.32
  -7  -6   6   66.76   19.74
  -7  -6   5    2.59    5.37
   7   6  -5   10.31    5.12
  -7  -6   4   12.08    7.71
   7   6  -4    9.45    5.72
  -7  -6   3    4.23    5.44
   7   6  -3   -2.01    2.86
  -7  -6   2   -0.92    3.30
   7   6  -2   -3.24    2.78
  -7  -6   1   -1.55    3.70
   7   6  -1   -2.51    3.96
  -7  -6   0   10.40    6.10
  -7  -6  -1    1.02    3.56
  -7  -6  -2    8.94    5.22
  -7  -6  -3    6.79    4.31
  -7  -6  -4   -1.13    2.59
  -7  -6  -5   21.11    7.91
  -7  -6  -6   44.15   10.64
   7   6   7   15.05    7.47
  -7  -6  -7    3.53    3.75
   7   6   8    2.31    5.90
  -7  -6  -8   -0.90    2.00
   7   6   9    3.82    4.13
  -7  -6  -9    5.39    4.17
   7   6  10   13.73    7.43
  -7  -6 -10    5.82    4.00
   7   6  11   -5.20    4.83
  -7  -6 -11   -2.90    2.49
   7   6  12    4.69    3.43
  -7  -6 -12    5.80    4.54
   7   6  13   -3.69    4.31
  -7  -6 -13    1.12    2.04
  -7  -6 -14   64.38   12.81
  -7  -6 -15   22.94    7.35
  -7  -6 -16   23.24    7.85
  -7  -7   7    7.60    7.47
  -7  -7   6   40.37   14.89
  -7  -7   5   47.52   15.59
  -7  -7   4   15.80    8.16
   7   7  -4   18.65    7.06
  -7  -7   3   -0.93    3.13
   7   7  -3    0.95    1.72
  -7  -7   2   13.29    7.80
   7   7  -2    3.34    3.33
  -7  -7   1    1.03    3.50
   7   7  -1   -0.78    2.77
  -7  -7   0    5.63    4.42
   7   7   0   -1.30    3.84
  -7  -7  -1   10.73    5.42
   7   7   1    9.73    4.75
  -7  -7  -2    7.36    5.00
   7   7   2    5.03    3.06
  -7  -7  -3    0.64    3.43
  -7  -7  -4   35.78    9.47
  -7  -7  -5   -0.49    2.05
   7   7   6    0.02    2.89
  -7  -7  -6   -0.87    2.46
   7   7   7   73.97   17.21
  -7  -7  -7   69.15   12.98
   7   7   8    7.82    4.41
  -7  -7  -8   17.26    6.23
   7   7   9   31.57   11.24
  -7  -7  -9   22.45    7.54
   7   7  10   50.53   15.73
  -7  -7 -10   47.85   10.49
   7   7  11    5.29    4.38
  -7  -7 -11   -2.53    3.27
   7   7  12   -9.04    6.27
  -7  -7 -12   -4.58    3.67
  -7  -7 -13    4.97    4.17
  -7  -7 -14   11.37    5.35
   7   8  -3   42.99    9.86
   7   8  -2    8.21    4.57
   7   8  -1    1.70    2.38
   7   8   0   19.83    6.92
   7   8   1    6.92    2.72
   7   8   2   13.57    5.15
   7   8   3   17.29    5.88
   7   8   4    6.98    2.92
   7   8   5   25.04    9.86
   7   8   6   -0.41    4.02
   7   8   7   -0.19    4.05
   7   8   8   26.06   11.67
   7   8   9   31.61   11.50
   7   8  10   -6.07    5.70
   7   8  11    8.64    7.26
   7   9  -1   47.10   10.68
   7   9   0   17.87    6.46
   7   9   1    0.45    2.19
   7   9   2    1.13    2.28
   7   9   3   27.49    7.72
   7   9   4    7.49    6.03
   7   9   4    0.96    1.53
   7   9   5    6.74    5.95
   7   9   5    6.62    4.36
   7   9   6    1.44    4.56
   7   9   6    1.26    2.01
   7   9   7   -2.96    3.66
   7   9   8    0.19    4.85
   7   9   9   12.91    7.12
   7   9  10   48.94   15.11
   7  10   0   -1.01    2.28
   7  10   1    6.90    4.53
   7  10   2    7.71    4.76
   7  10   3   12.34    5.27
   7  10   4    2.76    4.08
   7  10   4    3.06    2.48
   7  10   5   10.95    8.39
   7  10   5    3.87    3.45
   7  10   6    9.38    5.01
   7  10   7   25.76   10.89
   7  10   8   24.70   10.43
   7  11   2    4.64    3.36
   7  11   3   18.58    6.58
   7  11   4   35.03    9.09
   7  11   5    1.51    2.53
   7  11   5    0.70    2.76
   7  11   6    1.60    4.94
   7  11   7   12.67    7.85
   7  12   4   11.14    4.88
  -8   6   0    6.65    6.47
  -8   6  -1   15.85    9.47
  -8   6  -2   38.48   13.60
  -8   6  -3   19.14    9.27
  -8   6  -4   16.12    8.25
  -8   6  -5    9.82    5.93
  -8   5   2   12.70   10.75
  -8   5   1   58.39   17.75
  -8   5   0    1.66    4.04
  -8   5  -1   30.83   13.04
  -8   5  -2    9.42    8.11
  -8   5  -3   13.89    9.68
  -8   5  -4    3.20    3.87
  -8   5  -5    2.18    3.73
  -8   5  -6   -1.60    2.66
  -8   5  -7   27.07   10.37
  -8   4   3   17.19    9.91
  -8   4   2   13.16    8.77
  -8   4   1    6.95    8.70
  -8   4   0   87.43   20.54
  -8   4  -1   23.45   10.81
  -8   4  -2    2.17    4.96
  -8   4  -3    9.28    6.52
  -8   4  -4   25.59   12.13
  -8   4  -5   77.71   18.79
  -8   4  -6   22.78    9.75
  -8   4  -7    6.83    6.32
  -8   4  -8    6.75    5.65
  -8   3   3    5.81    9.46
  -8   3   2   20.67   11.64
  -8   3   1   -1.38    3.89
  -8   3   0    0.32    3.66
  -8   3  -1    9.55    7.63
  -8   3  -2    7.50    6.46
  -8   3  -3   15.53    8.48
  -8   3  -4   11.32    8.02
  -8   3  -5   37.54   12.93
  -8   3  -6    0.63    5.22
  -8   3  -7    2.45    3.30
  -8   3  -8    1.55    3.39
  -8   3  -9   -3.44    4.40
  -8   2   4   -8.66    7.49
  -8   2   3   -0.55    4.56
  -8   2   2    8.52    8.84
  -8   2   1   17.76   10.86
  -8   2   0   -0.17    3.19
  -8   2  -1    6.31    5.15
  -8   2  -2   37.10   13.19
  -8   2  -3    9.22    6.44
  -8   2  -4   -2.66    3.60
  -8   2  -5   13.75    7.58
  -8   2  -6    2.65    4.61
  -8   2  -7    2.87    4.92
  -8   2  -8    4.70    4.32
  -8   2  -9   69.45   16.60
  -8   2 -10    0.46    2.34
  -8   1   4   48.37   16.49
  -8   1   3    1.68    7.53
  -8   1   2   44.13   16.19
  -8   1   1    0.17    3.78
  -8   1   0   -1.81    4.76
  -8   1  -1   -1.27    4.43
  -8   1  -2   -0.72    2.45
  -8   1  -3    7.92    8.70
  -8   1  -4   24.27    9.86
  -8   1  -5    5.35    4.60
  -8   1  -6    5.94    5.01
  -8   1  -7    1.31    3.91
  -8   1  -8   60.59   15.48
  -8   1  -9    6.02    5.52
  -8   1 -10    4.00    4.68
  -8   1 -11   14.08    7.38
  -8   0   5    2.43    5.66
  -8   0   4   -2.12    6.90
  -8   0   3  141.47   28.37
  -8   0   2   14.44    9.40
  -8   0   1    1.33    3.05
  -8   0   0   22.82   11.68
  -8   0  -1    2.80    3.90
  -8   0  -2   35.87   13.17
  -8   0  -3   25.13   10.16
  -8   0  -4    2.05    3.23
  -8   0  -5   18.84    9.82
  -8   0  -6   27.67   10.29
  -8   0  -7    5.89    4.77
  -8   0  -8   15.93    8.48
  -8   0  -9   86.07   18.01
  -8   0 -10   50.96   13.97
  -8   0 -11   30.92   10.70
  -8  -1   5   13.26    9.68
  -8  -1   4    8.95    7.22
  -8  -1   3    9.76    6.77
  -8  -1   2   31.59   13.63
  -8  -1   1    9.27    7.69
  -8  -1   0   32.03   13.02
  -8  -1  -1    7.19    5.80
  -8  -1  -2   12.20    7.49
  -8  -1  -3    2.66    4.86
  -8  -1  -4    2.02    3.90
  -8  -1  -5   29.28   12.11
  -8  -1  -6   77.18   17.07
  -8  -1  -7    8.02    6.73
  -8  -1  -8   39.09   12.84
  -8  -1  -9    4.34    5.40
  -8  -1 -10    6.94    6.35
  -8  -1 -11   13.31    6.97
  -8  -1 -12  109.95   19.97
  -8  -2   5   -2.78    4.32
  -8  -2   4   31.86   14.51
  -8  -2   3   50.78   16.99
  -8  -2   2   19.80   10.76
  -8  -2   1    6.73    6.29
  -8  -2   0    0.59    3.68
  -8  -2  -1    3.98    5.20
  -8  -2  -2   25.65    9.84
  -8  -2  -3   16.58    8.98
  -8  -2  -4   60.34   15.85
  -8  -2  -5   23.68    9.86
  -8  -2  -6    0.39    2.72
  -8  -2  -7   17.73    8.20
  -8  -2  -8    9.78    6.07
  -8  -2  -9    5.51    5.91
  -8  -2 -10   21.16    9.02
  -8  -2 -11    8.71    5.82
  -8  -2 -12    2.44    2.79
  -8  -3   5   -5.06    7.73
  -8  -3   4   23.69   12.60
  -8  -3   3    7.86    7.15
  -8  -3   2   10.12    7.26
  -8  -3   1    3.32    5.66
  -8  -3   0    0.35    2.23
  -8  -3  -1    5.22    4.71
  -8  -3  -2   -0.24    2.30
  -8  -3  -3    1.79    4.88
  -8  -3  -4    9.98    7.12
  -8  -3  -5   22.89    9.39
  -8  -3  -6   -0.07    1.83
  -8  -3  -7   -0.26    2.60
  -8  -3  -8    2.83    4.90
  -8  -3  -9    8.55    5.76
  -8  -3 -10    3.53    3.71
  -8  -3 -11   -2.03    3.32
  -8  -3 -12    6.71    4.48
  -8  -4   5   24.62   10.94
  -8  -4   4   -2.99    5.51
  -8  -4   3    6.71    6.07
  -8  -4   2   17.11    9.47
  -8  -4   1    8.73    5.87
  -8  -4   0    5.09    5.68
  -8  -4  -1    1.76    4.49
  -8  -4  -2    4.47    4.17
  -8  -4  -3   15.78    8.15
  -8  -4  -4    4.03    4.58
  -8  -4  -5   38.89   12.35
  -8  -4  -6    2.71    4.11
  -8  -4  -7    3.56    2.76
  -8  -4  -8   -0.79    2.32
  -8  -4  -9   -1.61    3.22
  -8  -4 -10    3.93    4.56
  -8  -4 -11    2.72    3.60
  -8  -4 -12    3.39    3.63
  -8  -4 -13   94.40   17.43
  -8  -5   5   16.03    9.78
  -8  -5   4   32.42   12.90
  -8  -5   3   -5.36    6.79
  -8  -5   2   -2.71    4.16
  -8  -5   1   23.07    9.98
  -8  -5   0   13.88    7.94
  -8  -5  -1   52.26   15.21
  -8  -5  -2   12.25    8.00
  -8  -5  -3   67.47   16.21
  -8  -5  -4   10.66    5.80
  -8  -5  -5   52.08   13.32
  -8  -5  -6   19.09    7.32
  -8  -5  -7    1.68    2.43
  -8  -5  -8   12.59    7.07
  -8  -5  -9   10.00    5.90
  -8  -5 -10   -0.09    1.88
  -8  -5 -11    1.21    1.74
  -8  -5 -12    4.58    4.63
  -8  -5 -13   95.39   16.99
  -8  -6   5    3.51    3.57
  -8  -6   4   22.66   11.08
  -8  -6   3   22.94   11.31
  -8  -6   2   20.24   10.45
  -8  -6   1    9.30    5.53
  -8  -6   0   26.04   10.37
  -8  -6  -1   15.34    7.83
  -8  -6  -2   21.40    9.44
  -8  -6  -3   11.66    6.47
  -8  -6  -4   16.53    7.78
  -8  -6  -5    3.88    4.11
  -8  -6  -6    3.32    4.09
  -8  -6  -7   23.83    8.98
  -8  -6  -8    5.08    4.29
  -8  -6  -9   18.64    7.64
  -8  -6 -10   18.64    7.51
  -8  -6 -11   19.00    7.31
  -8  -6 -12    8.17    4.92
  -8  -6 -13    0.68    2.55
  -9  -4  -3    2.96    5.00
  -9  -4  -4   10.41    7.20
  -9  -4  -5    6.51    5.41
  -9  -5  -3    3.57    4.64
  -9  -5  -4    7.73    5.12
  -9  -5  -5    2.31    2.61
  -9  -5  -6    7.21    5.41
  -9  -6  -3   11.57    7.75
  -9  -6  -4   -1.59    3.34
  -9  -6  -5   -0.25    2.73
  -9  -6  -6   25.89    9.82
  -9  -6  -7    4.34    3.94
   0   0   0    0.00    0.00


TITL s6045a in P-1
REM P-1 (#2 in standard setting)
CELL 0.71073   6.982358  12.551130  16.111481  83.0620  79.4633  87.6606
ZERR    6.00   0.000432   0.000806   0.001222   0.0057   0.0057   0.0051
LATT  1
SFAC C H N O
UNIT 66.00 60.00 6.00 6.00
REM  CrysAlisPro recorded range (K): Min=100.0; max=100.0; aver:100.0
TEMP -173
TREF
HKLF 4
END
_computing_structure_solution     'SHELXT 2018/2 (Sheldrick, 2018)'
;
_shelx_hkl_checksum              73408
_olex2_date_sample_data_collection 2022-03-24
_olex2_submission_special_instructions 'No special instructions were received'
_oxdiff_exptl_absorpt_empirical_details 
;
Empirical correction (ABSPACK) includes:
- Absorption correction using spherical harmonics
- Frame scaling
;
_oxdiff_exptl_absorpt_empirical_full_max 2.546
_oxdiff_exptl_absorpt_empirical_full_min 0.413
_vrf_THETM01_s6045a              
;
PROBLEM: The value of sine(theta_max)/wavelength is less than 0.550
RESPONSE: crystals of the sample were small and weakly diffracting. The data
were truncated to the observed diffraction limit.
;
####################################################################### 
# 
# This file contains crystal structure data downloaded from the 
# Cambridge Structural Database (CSD) hosted by the Cambridge 
# Crystallographic Data Centre (CCDC).
# 
# Full information about CCDC data access policies and citation 
# guidelines are available at http://www.ccdc.cam.ac.uk/access/V1 
# 
# Audit and citation data items may have been added by the CCDC. 
# Please retain this information to preserve the provenance of 
# this file and to allow appropriate attribution of the data. 
# 
#######################################################################

data_s5899r
_database_code_depnum_ccdc_archive 'CCDC 2362336'
loop_
_audit_author_name
_audit_author_address
'George Whitehead'
;University of Manchester
United Kingdom
;
_audit_update_record             
;
2024-06-12 deposited with the CCDC.	2024-09-17 downloaded from the CCDC.
;
_audit_creation_date             2024-06-11
_audit_creation_method           
;
Olex2 1.5
(compiled 2024.02.16 svn.r378c4104 for OlexSys, GUI svn.r6928)
;
_shelx_SHELXL_version_number     2019/3
_chemical_name_common            ?
_chemical_name_systematic        ?
_chemical_formula_moiety         '0.5(C34 H38 N4 O6)'
_chemical_formula_sum            'C17 H19 N2 O3'
_chemical_formula_weight         299.34
_chemical_melting_point          ?
loop_
_atom_type_symbol
_atom_type_description
_atom_type_scat_dispersion_real
_atom_type_scat_dispersion_imag
_atom_type_scat_source
C C 0.0181 0.0091 'International Tables Vol C Tables 4.2.6.8 and 6.1.1.4'
H H 0.0000 0.0000 'International Tables Vol C Tables 4.2.6.8 and 6.1.1.4'
N N 0.0311 0.0180 'International Tables Vol C Tables 4.2.6.8 and 6.1.1.4'
O O 0.0492 0.0322 'International Tables Vol C Tables 4.2.6.8 and 6.1.1.4'

_shelx_space_group_comment       
;
The symmetry employed for this shelxl refinement is uniquely defined
by the following loop, which should always be used as a source of
symmetry information in preference to the above space-group names.
They are only intended as comments.
;
_space_group_crystal_system      triclinic
_space_group_IT_number           2
_space_group_name_H-M_alt        'P -1'
_space_group_name_Hall           '-P 1'
loop_
_space_group_symop_operation_xyz
'x, y, z'
'-x, -y, -z'

_cell_length_a                   6.8442(5)
_cell_length_b                   9.2753(7)
_cell_length_c                   13.0948(9)
_cell_angle_alpha                109.896(7)
_cell_angle_beta                 95.771(6)
_cell_angle_gamma                104.353(7)
_cell_volume                     741.50(10)
_cell_formula_units_Z            2
_cell_measurement_reflns_used    1819
_cell_measurement_temperature    100.01(10)
_cell_measurement_theta_max      73.6470
_cell_measurement_theta_min      3.6470
_shelx_estimated_absorpt_T_max   0.978
_shelx_estimated_absorpt_T_min   0.942
_exptl_absorpt_coefficient_mu    0.755
_exptl_absorpt_correction_T_max  1.00000
_exptl_absorpt_correction_T_min  0.88201
_exptl_absorpt_correction_type   multi-scan
_exptl_absorpt_process_details   
;
CrysAlisPro 1.171.41.115a (Rigaku Oxford Diffraction, 2021)
Empirical absorption correction using spherical harmonics,
implemented in SCALE3 ABSPACK scaling algorithm.
;
_exptl_absorpt_special_details   ?
_exptl_crystal_colour            'clear light colourless'
_exptl_crystal_colour_lustre     clear
_exptl_crystal_colour_modifier   light
_exptl_crystal_colour_primary    colourless
_exptl_crystal_density_diffrn    1.341
_exptl_crystal_density_meas      ?
_exptl_crystal_density_method    ?
_exptl_crystal_description       block
_exptl_crystal_F_000             318
_exptl_crystal_size_max          0.08
_exptl_crystal_size_mid          0.04
_exptl_crystal_size_min          0.03
_exptl_transmission_factor_max   ?
_exptl_transmission_factor_min   ?
_diffrn_reflns_av_R_equivalents  0.0352
_diffrn_reflns_av_unetI/netI     0.0581
_diffrn_reflns_Laue_measured_fraction_full 0.972
_diffrn_reflns_Laue_measured_fraction_max 0.932
_diffrn_reflns_limit_h_max       7
_diffrn_reflns_limit_h_min       -8
_diffrn_reflns_limit_k_max       11
_diffrn_reflns_limit_k_min       -4
_diffrn_reflns_limit_l_max       15
_diffrn_reflns_limit_l_min       -16
_diffrn_reflns_number            5680
_diffrn_reflns_point_group_measured_fraction_full 0.972
_diffrn_reflns_point_group_measured_fraction_max 0.932
_diffrn_reflns_theta_full        67.684
_diffrn_reflns_theta_max         75.451
_diffrn_reflns_theta_min         3.666
_diffrn_ambient_environment      N~2~
_diffrn_ambient_temperature      100.01(10)
_diffrn_detector                 'Hybrid Pixel Array Detector'
_diffrn_detector_area_resol_mean 10.0000
_diffrn_measured_fraction_theta_full 0.972
_diffrn_measured_fraction_theta_max 0.932
_diffrn_measurement_details      
;
List of Runs (angles in degrees, time in seconds):

  # Type    Start    End  Width  t~exp~   \w     \q     \k     \f   Frames
#--------------------------------------------------------------------------
  1  \w     -9.00  36.00   1.00    2.00    --  -43.18  38.00-120.00   45
  2  \w    -75.00 -23.00   1.00    2.00    --  -43.18  38.00-120.00   52
  3  \w    -86.00 -48.00   1.00    2.00    --  -45.62  76.00-180.00   38
  4  \w   -135.00  43.00   1.00    2.00    --  -45.62  19.00  30.00  178
  5  \w     12.00  38.00   1.00    2.00    --  -45.62  76.00-180.00   26
  6  \w   -125.00 -82.00   1.00    4.00    -- -107.20  57.00 120.00   43
  7  \w   -135.00 -71.00   1.00    4.00    -- -107.20  76.00  30.00   64
  8  \w   -130.00 -62.00   1.00    4.00    -- -107.20  76.00 120.00   68
  9  \w   -174.00 -20.00   1.00    4.00    -- -107.20 -19.00-120.00  154
 10  \w   -137.00 -35.00   1.00    4.00    -- -107.20  76.00 -60.00  102
 11  \w   -124.00 -87.00   1.00    4.00    -- -107.20  57.00-120.00   37
 12  \w    -44.00 -19.00   1.00    4.00    -- -107.20  76.00  30.00   25
 13  \w   -107.00 -68.00   1.00    4.00    -- -107.20  76.00-180.00   39
 14  \w    -57.00 -23.00   1.00    4.00    -- -107.20  76.00-180.00   34
 15  \w    -79.00 -20.00   1.00    4.00    -- -107.20  57.00 120.00   59
 16  \w    -54.00 -22.00   1.00    4.00    -- -107.20  76.00 120.00   32
 17  \w    -92.00 -65.00   1.00    4.00    -- -107.20  19.00 -30.00   27
 18  \w    -74.00 -32.00   1.00    4.00    -- -107.20  57.00-120.00   42
 19  \w   -193.00-103.00   1.00    4.00    -- -107.20  19.00 -30.00   90
;
_diffrn_measurement_device       'four-circle diffractometer'
_diffrn_measurement_device_type  'XtaLAB AFC11 (RINC): Kappa single'
_diffrn_measurement_method       '\w scans'
_diffrn_orient_matrix_type       
'CrysAlisPro convention (1999,Acta A55,543-557)'
_diffrn_orient_matrix_UB_11      0.2247745000
_diffrn_orient_matrix_UB_12      0.0075123000
_diffrn_orient_matrix_UB_13      -0.0088696000
_diffrn_orient_matrix_UB_21      -0.0528528000
_diffrn_orient_matrix_UB_22      -0.0300274000
_diffrn_orient_matrix_UB_23      -0.1241073000
_diffrn_orient_matrix_UB_31      0.0546405000
_diffrn_orient_matrix_UB_32      0.1826565000
_diffrn_orient_matrix_UB_33      0.0290697000
_diffrn_radiation_monochromator  mirror
_diffrn_radiation_probe          x-ray
_diffrn_radiation_type           'Cu K\a'
_diffrn_radiation_wavelength     1.54184
_diffrn_source                   'Rotating-anode X-ray tube (dual wavelength)'
_diffrn_source_type              'Rigaku (Cu) X-ray DW Source'
_reflns_Friedel_coverage         0.000
_reflns_Friedel_fraction_full    .
_reflns_Friedel_fraction_max     .
_reflns_number_gt                2226
_reflns_number_total             2875
_reflns_odcompleteness_completeness 96.92
_reflns_odcompleteness_iscentric 1
_reflns_odcompleteness_theta     68.13
_reflns_special_details          
;
 Reflections were merged by SHELXL according to the crystal
 class for the calculation of statistics and refinement.
 
 _reflns_Friedel_fraction is defined as the number of unique
 Friedel pairs measured divided by the number that would be
 possible theoretically, ignoring centric projections and
 systematic absences.
;
_reflns_threshold_expression     'I > 2\s(I)'
_computing_cell_refinement       'CrysAlisPro 1.171.41.115a (Rigaku OD, 2021)'
_computing_data_collection       'CrysAlisPro 1.171.41.115a (Rigaku OD, 2021)'
_computing_data_reduction        'CrysAlisPro 1.171.41.115a (Rigaku OD, 2021)'
_computing_molecular_graphics    'Olex2 1.5 (Dolomanov et al., 2009)'
_computing_publication_material  'Olex2 1.5 (Dolomanov et al., 2009)'
_computing_structure_refinement  'SHELXL 2019/3 (Sheldrick, 2015)'
_computing_structure_solution    'SHELXT  (Sheldrick, 2015)'
_refine_diff_density_max         0.265
_refine_diff_density_min         -0.233
_refine_diff_density_rms         0.067
_refine_ls_extinction_coef       0.0045(12)
_refine_ls_extinction_expression Fc^*^=kFc[1+0.001xFc^2^\l^3^/sin(2\q)]^-1/4^
_refine_ls_extinction_method     'SHELXL-2019/2 (Sheldrick 2019)'
_refine_ls_goodness_of_fit_ref   1.070
_refine_ls_hydrogen_treatment    mixed
_refine_ls_matrix_type           full
_refine_ls_number_parameters     212
_refine_ls_number_reflns         2875
_refine_ls_number_restraints     0
_refine_ls_R_factor_all          0.0643
_refine_ls_R_factor_gt           0.0503
_refine_ls_restrained_S_all      1.070
_refine_ls_shift/su_max          0.000
_refine_ls_shift/su_mean         0.000
_refine_ls_structure_factor_coef Fsqd
_refine_ls_weighting_details     
'w=1/[\s^2^(Fo^2^)+(0.0610P)^2^+0.1869P] where P=(Fo^2^+2Fc^2^)/3'
_refine_ls_weighting_scheme      calc
_refine_ls_wR_factor_gt          0.1323
_refine_ls_wR_factor_ref         0.1404
_refine_special_details          ?
_olex2_refinement_description    
;
1. Shared sites
{H12, H12A}
{C1, C1A}
{C2, C2A}
{C3, C3A}
{C4, C4A}
{C5, C5A}
{C6, C6A}
{O9, O9A}
{C10, C10A}
{C11, C11A}
{N12, N12A}
{C13, C13A}
{C16, C16A}
{O17, O17A}
{O18, O18A}
{C15, C15A}
{C14, C14A}
{N19, N19A}
{C22, C22A}
{C23, C23A}
{C20, C20A}
{C21, C21A}
2. Uiso/Uaniso restraints and constraints
Uanis(C1) = Uanis(C1A)
Uiso(H12) = Uiso(H12A)
Uanis(C2) = Uanis(C2A)
Uanis(C3) = Uanis(C3A)
Uanis(C4) = Uanis(C4A)
Uanis(C5) = Uanis(C5A)
Uanis(C6) = Uanis(C6A)
Uanis(O9) = Uanis(O9A)
Uanis(C10) = Uanis(C10A)
Uanis(C11) = Uanis(C11A)
Uanis(N12) = Uanis(N12A)
Uanis(C13) = Uanis(C13A)
Uanis(C16) = Uanis(C16A)
Uanis(O17) = Uanis(O17A)
Uanis(O18) = Uanis(O18A)
Uanis(C15) = Uanis(C15A)
Uanis(C14) = Uanis(C14A)
Uanis(N19) = Uanis(N19A)
Uanis(C22) = Uanis(C22A)
Uanis(C23) = Uanis(C23A)
Uanis(C20) = Uanis(C20A)
Uanis(C21) = Uanis(C21A)
3. Others
 Fixed Sof: O9A(0.5) O17A(0.5) O18A(0.5) N12A(0.5) H12A(0.5) N19A(0.5)
 C1A(0.5) H1A(0.5) C2A(0.5) H2A(0.5) C3A(0.5) H3A(0.5) C4A(0.5) C5A(0.5)
 H5A(0.5) C6A(0.5) C10A(0.5) H10C(0.5) H10D(0.5) C11A(0.5) H11C(0.5) H11D(0.5)
 C13A(0.5) C14A(0.5) C15A(0.5) C16A(0.5) C20A(0.5) H20C(0.5) H20D(0.5)
 C21A(0.5) H21D(0.5) H21E(0.5) H21F(0.5) C22A(0.5) H22C(0.5) H22D(0.5)
 C23A(0.5) H23D(0.5) H23E(0.5) H23F(0.5) O9(0.5) O17(0.5) O18(0.5) N12(0.5)
 H12(0.5) N19(0.5) C1(0.5) C2(0.5) H2(0.5) C3(0.5) H3(0.5) C4(0.5) H4(0.5)
 C5(0.5) H5(0.5) C6(0.5) C7(0.5) C8(0.5) C10(0.5) H10A(0.5) H10B(0.5) C11(0.5)
 H11A(0.5) H11B(0.5) C13(0.5) C14(0.5) C15(0.5) C16(0.5) C20(0.5) H20A(0.5)
 H20B(0.5) C21(0.5) H21A(0.5) H21B(0.5) H21C(0.5) C22(0.5) H22A(0.5) H22B(0.5)
 C23(0.5) H23A(0.5) H23B(0.5) H23C(0.5)
4.a Secondary CH2 refined with riding coordinates:
 C10A(H10C,H10D), C11A(H11C,H11D), C20A(H20C,H20D), C22A(H22C,H22D), C10(H10A,
 H10B), C11(H11A,H11B), C20(H20A,H20B), C22(H22A,H22B)
4.b Me refined with riding coordinates:
 C21A(H21D,H21E,H21F), C23A(H23D,H23E,H23F), C21(H21A,H21B,H21C), C23(H23A,
 H23B,H23C)
4.c Aromatic/amide H refined with riding coordinates:
 C1A(H1A), C2A(H2A), C3A(H3A), C5A(H5A), C2(H2), C3(H3), C4(H4), C5(H5)
;
_atom_sites_solution_hydrogens   mixed
_atom_sites_solution_primary     dual
_atom_sites_solution_secondary   ?
loop_
_atom_site_label
_atom_site_type_symbol
_atom_site_fract_x
_atom_site_fract_y
_atom_site_fract_z
_atom_site_U_iso_or_equiv
_atom_site_adp_type
_atom_site_occupancy
_atom_site_site_symmetry_order
_atom_site_calc_flag
_atom_site_refinement_flags_posn
_atom_site_refinement_flags_adp
_atom_site_refinement_flags_occupancy
_atom_site_disorder_assembly
_atom_site_disorder_group
O9A O 0.9212(2) 0.05067(18) 0.34544(11) 0.0372(4) Uani 0.5 1 d . . P A -2
O17A O 0.4023(2) 0.20547(18) 0.49311(12) 0.0412(4) Uani 0.5 1 d . . P A -2
O18A O 0.3188(2) 0.53184(18) 0.65382(13) 0.0393(4) Uani 0.5 1 d . . P A -2
N12A N 0.8893(3) 0.3512(2) 0.61004(14) 0.0328(4) Uani 0.5 1 d . . P A -2
H12A H 1.026(4) 0.420(3) 0.640(2) 0.039 Uiso 0.5 1 d . U P B -2
N19A N 0.8052(2) 0.6893(2) 0.76599(14) 0.0332(4) Uani 0.5 1 d . . P A -2
C1A C 0.7821(3) -0.2064(3) 0.20955(16) 0.0365(5) Uani 0.5 1 d . . P A -2
H1A H 0.918929 -0.210494 0.207145 0.044 Uiso 0.5 1 calc R U P A -2
C2A C 0.6166(3) -0.3362(3) 0.14072(17) 0.0378(5) Uani 0.5 1 d . . P A -2
H2A H 0.640885 -0.430169 0.092712 0.045 Uiso 0.5 1 calc R U P A -2
C3A C 0.4177(3) -0.3303(3) 0.14120(18) 0.0394(5) Uani 0.5 1 d . . P A -2
H3A H 0.305397 -0.418325 0.092121 0.047 Uiso 0.5 1 calc R U P A -2
C4A C 0.3824(3) -0.1951(3) 0.21381(18) 0.0386(5) Uani 0.5 1 d . . P A -2
C5A C 0.5467(3) -0.0635(3) 0.28595(17) 0.0362(5) Uani 0.5 1 d . . P A -2
H5A H 0.521476 0.028246 0.336323 0.043 Uiso 0.5 1 calc R U P A -2
C6A C 0.7468(3) -0.0693(2) 0.28257(16) 0.0334(4) Uani 0.5 1 d . . P A -2
C10A C 0.9054(3) 0.1990(2) 0.42128(17) 0.0350(4) Uani 0.5 1 d . . P A -2
H10C H 0.788903 0.225380 0.388446 0.042 Uiso 0.5 1 calc R U P A -2
H10D H 1.033004 0.286444 0.433189 0.042 Uiso 0.5 1 calc R U P A -2
C11A C 0.8726(3) 0.1899(2) 0.53192(16) 0.0341(4) Uani 0.5 1 d . . P A -2
H11C H 0.734801 0.115323 0.522826 0.041 Uiso 0.5 1 calc R U P A -2
H11D H 0.977613 0.148939 0.560647 0.041 Uiso 0.5 1 calc R U P A -2
C13A C 0.7272(3) 0.4058(2) 0.62042(15) 0.0297(4) Uani 0.5 1 d . . P A -2
C14A C 0.6911(3) 0.5494(2) 0.68739(15) 0.0308(4) Uani 0.5 1 d . . P A -2
C15A C 0.4699(3) 0.4833(2) 0.63889(16) 0.0317(4) Uani 0.5 1 d . . P A -2
C16A C 0.5072(3) 0.3331(2) 0.56620(16) 0.0329(4) Uani 0.5 1 d . . P A -2
C20A C 0.7122(3) 0.8193(3) 0.80670(19) 0.0414(5) Uani 0.5 1 d . . P A -2
H20C H 0.573230 0.786726 0.760432 0.050 Uiso 0.5 1 calc R U P A -2
H20D H 0.796513 0.916236 0.797970 0.050 Uiso 0.5 1 calc R U P A -2
C21A C 0.6942(4) 0.8616(4) 0.9262(2) 0.0586(7) Uani 0.5 1 d . . P A -2
H21D H 0.631226 0.948682 0.948307 0.088 Uiso 0.5 1 calc R U P A -2
H21E H 0.608028 0.766991 0.935328 0.088 Uiso 0.5 1 calc R U P A -2
H21F H 0.831494 0.896606 0.972896 0.088 Uiso 0.5 1 calc R U P A -2
C22A C 1.0254(3) 0.7228(2) 0.80735(17) 0.0342(4) Uani 0.5 1 d . . P A -2
H22C H 1.091264 0.840668 0.838419 0.041 Uiso 0.5 1 calc R U P A -2
H22D H 1.088447 0.676061 0.744122 0.041 Uiso 0.5 1 calc R U P A -2
C23A C 1.0713(3) 0.6573(3) 0.89531(18) 0.0415(5) Uani 0.5 1 d . . P A -2
H23D H 1.220708 0.684227 0.918733 0.062 Uiso 0.5 1 calc R U P A -2
H23E H 1.012845 0.705009 0.959270 0.062 Uiso 0.5 1 calc R U P A -2
H23F H 1.010025 0.540162 0.864835 0.062 Uiso 0.5 1 calc R U P A -2
O9 O 0.9212(2) 0.05067(18) 0.34544(11) 0.0372(4) Uani 0.5 1 d . . P C -1
O17 O 0.4023(2) 0.20547(18) 0.49311(12) 0.0412(4) Uani 0.5 1 d . . P C -1
O18 O 0.3188(2) 0.53184(18) 0.65382(13) 0.0393(4) Uani 0.5 1 d . . P C -1
N12 N 0.8893(3) 0.3512(2) 0.61004(14) 0.0328(4) Uani 0.5 1 d . . P C -1
H12 H 1.026(4) 0.420(3) 0.640(2) 0.039 Uiso 0.5 1 d . U P D -1
N19 N 0.8052(2) 0.6893(2) 0.76599(14) 0.0332(4) Uani 0.5 1 d . . P C -1
C1 C 0.7821(3) -0.2064(3) 0.20955(16) 0.0365(5) Uani 0.5 1 d . . P C -1
C2 C 0.6166(3) -0.3362(3) 0.14072(17) 0.0378(5) Uani 0.5 1 d . . P C -1
H2 H 0.640885 -0.430169 0.092712 0.045 Uiso 0.5 1 calc R U P C -1
C3 C 0.4177(3) -0.3303(3) 0.14120(18) 0.0394(5) Uani 0.5 1 d . . P C -1
H3 H 0.305397 -0.418325 0.092121 0.047 Uiso 0.5 1 calc R U P C -1
C4 C 0.3824(3) -0.1951(3) 0.21381(18) 0.0386(5) Uani 0.5 1 d . . P C -1
H4 H 0.245075 -0.191438 0.214757 0.046 Uiso 0.5 1 calc R U P C -1
C5 C 0.5467(3) -0.0635(3) 0.28595(17) 0.0362(5) Uani 0.5 1 d . . P C -1
H5 H 0.521476 0.028246 0.336323 0.043 Uiso 0.5 1 calc R U P C -1
C6 C 0.7468(3) -0.0693(2) 0.28257(16) 0.0334(4) Uani 0.5 1 d . . P C -1
C7 C 0.9911(6) -0.2008(4) 0.2047(3) 0.0303(8) Uani 0.5 1 d . . P C -1
C8 C 1.1683(6) -0.2008(5) 0.2052(3) 0.0312(8) Uani 0.5 1 d . . P C -1
C10 C 0.9054(3) 0.1990(2) 0.42128(17) 0.0350(4) Uani 0.5 1 d . . P C -1
H10A H 0.788903 0.225380 0.388446 0.042 Uiso 0.5 1 calc R U P C -1
H10B H 1.033004 0.286444 0.433189 0.042 Uiso 0.5 1 calc R U P C -1
C11 C 0.8726(3) 0.1899(2) 0.53192(16) 0.0341(4) Uani 0.5 1 d . . P C -1
H11A H 0.734801 0.115323 0.522826 0.041 Uiso 0.5 1 calc R U P C -1
H11B H 0.977613 0.148939 0.560647 0.041 Uiso 0.5 1 calc R U P C -1
C13 C 0.7272(3) 0.4058(2) 0.62042(15) 0.0297(4) Uani 0.5 1 d . . P C -1
C14 C 0.6911(3) 0.5494(2) 0.68739(15) 0.0308(4) Uani 0.5 1 d . . P C -1
C15 C 0.4699(3) 0.4833(2) 0.63889(16) 0.0317(4) Uani 0.5 1 d . . P C -1
C16 C 0.5072(3) 0.3331(2) 0.56620(16) 0.0329(4) Uani 0.5 1 d . . P C -1
C20 C 0.7122(3) 0.8193(3) 0.80670(19) 0.0414(5) Uani 0.5 1 d . . P C -1
H20A H 0.573230 0.786726 0.760432 0.050 Uiso 0.5 1 calc R U P C -1
H20B H 0.796513 0.916236 0.797970 0.050 Uiso 0.5 1 calc R U P C -1
C21 C 0.6942(4) 0.8616(4) 0.9262(2) 0.0586(7) Uani 0.5 1 d . . P C -1
H21A H 0.631226 0.948682 0.948307 0.088 Uiso 0.5 1 calc R U P C -1
H21B H 0.608028 0.766991 0.935328 0.088 Uiso 0.5 1 calc R U P C -1
H21C H 0.831494 0.896606 0.972896 0.088 Uiso 0.5 1 calc R U P C -1
C22 C 1.0254(3) 0.7228(2) 0.80735(17) 0.0342(4) Uani 0.5 1 d . . P C -1
H22A H 1.091264 0.840668 0.838419 0.041 Uiso 0.5 1 calc R U P C -1
H22B H 1.088447 0.676061 0.744122 0.041 Uiso 0.5 1 calc R U P C -1
C23 C 1.0713(3) 0.6573(3) 0.89531(18) 0.0415(5) Uani 0.5 1 d . . P C -1
H23A H 1.220708 0.684227 0.918733 0.062 Uiso 0.5 1 calc R U P C -1
H23B H 1.012845 0.705009 0.959270 0.062 Uiso 0.5 1 calc R U P C -1
H23C H 1.010025 0.540162 0.864835 0.062 Uiso 0.5 1 calc R U P C -1

loop_
_atom_site_aniso_label
_atom_site_aniso_U_11
_atom_site_aniso_U_22
_atom_site_aniso_U_33
_atom_site_aniso_U_23
_atom_site_aniso_U_13
_atom_site_aniso_U_12
O9A 0.0322(7) 0.0429(8) 0.0308(7) 0.0049(6) 0.0070(6) 0.0141(6)
O17A 0.0333(7) 0.0351(8) 0.0424(8) 0.0043(7) 0.0024(6) 0.0053(6)
O18A 0.0294(7) 0.0387(8) 0.0499(9) 0.0144(7) 0.0110(6) 0.0130(6)
N12A 0.0290(8) 0.0317(9) 0.0329(9) 0.0061(7) 0.0068(7) 0.0091(7)
N19A 0.0328(8) 0.0300(9) 0.0326(9) 0.0061(7) 0.0051(7) 0.0108(7)
C1A 0.0316(10) 0.0456(13) 0.0303(10) 0.0100(9) 0.0082(8) 0.0140(9)
C2A 0.0354(10) 0.0388(12) 0.0340(10) 0.0086(9) 0.0076(8) 0.0095(9)
C3A 0.0329(10) 0.0459(13) 0.0386(11) 0.0174(10) 0.0075(8) 0.0084(9)
C4A 0.0304(10) 0.0495(13) 0.0454(12) 0.0266(10) 0.0135(9) 0.0138(9)
C5A 0.0369(11) 0.0414(12) 0.0359(11) 0.0177(9) 0.0127(8) 0.0151(9)
C6A 0.0319(10) 0.0394(12) 0.0290(10) 0.0130(8) 0.0065(8) 0.0107(8)
C10A 0.0346(10) 0.0361(11) 0.0336(10) 0.0104(8) 0.0088(8) 0.0130(8)
C11A 0.0374(10) 0.0326(11) 0.0316(10) 0.0090(8) 0.0092(8) 0.0130(8)
C13A 0.0285(9) 0.0311(10) 0.0279(9) 0.0097(8) 0.0068(7) 0.0077(7)
C14A 0.0320(10) 0.0298(10) 0.0292(9) 0.0095(8) 0.0085(7) 0.0083(7)
C15A 0.0283(9) 0.0347(11) 0.0325(10) 0.0138(8) 0.0079(7) 0.0081(8)
C16A 0.0310(10) 0.0309(11) 0.0326(10) 0.0090(8) 0.0071(8) 0.0063(8)
C20A 0.0397(11) 0.0332(11) 0.0480(12) 0.0085(9) 0.0097(9) 0.0144(9)
C21A 0.0523(14) 0.0607(17) 0.0563(15) 0.0062(13) 0.0209(12) 0.0247(12)
C22A 0.0324(10) 0.0295(10) 0.0337(10) 0.0066(8) 0.0060(8) 0.0050(8)
C23A 0.0393(11) 0.0434(13) 0.0393(11) 0.0162(10) 0.0031(9) 0.0093(9)
O9 0.0322(7) 0.0429(8) 0.0308(7) 0.0049(6) 0.0070(6) 0.0141(6)
O17 0.0333(7) 0.0351(8) 0.0424(8) 0.0043(7) 0.0024(6) 0.0053(6)
O18 0.0294(7) 0.0387(8) 0.0499(9) 0.0144(7) 0.0110(6) 0.0130(6)
N12 0.0290(8) 0.0317(9) 0.0329(9) 0.0061(7) 0.0068(7) 0.0091(7)
N19 0.0328(8) 0.0300(9) 0.0326(9) 0.0061(7) 0.0051(7) 0.0108(7)
C1 0.0316(10) 0.0456(13) 0.0303(10) 0.0100(9) 0.0082(8) 0.0140(9)
C2 0.0354(10) 0.0388(12) 0.0340(10) 0.0086(9) 0.0076(8) 0.0095(9)
C3 0.0329(10) 0.0459(13) 0.0386(11) 0.0174(10) 0.0075(8) 0.0084(9)
C4 0.0304(10) 0.0495(13) 0.0454(12) 0.0266(10) 0.0135(9) 0.0138(9)
C5 0.0369(11) 0.0414(12) 0.0359(11) 0.0177(9) 0.0127(8) 0.0151(9)
C6 0.0319(10) 0.0394(12) 0.0290(10) 0.0130(8) 0.0065(8) 0.0107(8)
C7 0.035(2) 0.028(2) 0.0237(17) 0.0056(15) 0.0055(14) 0.0074(15)
C8 0.036(2) 0.0276(19) 0.0275(18) 0.0065(15) 0.0103(15) 0.0091(15)
C10 0.0346(10) 0.0361(11) 0.0336(10) 0.0104(8) 0.0088(8) 0.0130(8)
C11 0.0374(10) 0.0326(11) 0.0316(10) 0.0090(8) 0.0092(8) 0.0130(8)
C13 0.0285(9) 0.0311(10) 0.0279(9) 0.0097(8) 0.0068(7) 0.0077(7)
C14 0.0320(10) 0.0298(10) 0.0292(9) 0.0095(8) 0.0085(7) 0.0083(7)
C15 0.0283(9) 0.0347(11) 0.0325(10) 0.0138(8) 0.0079(7) 0.0081(8)
C16 0.0310(10) 0.0309(11) 0.0326(10) 0.0090(8) 0.0071(8) 0.0063(8)
C20 0.0397(11) 0.0332(11) 0.0480(12) 0.0085(9) 0.0097(9) 0.0144(9)
C21 0.0523(14) 0.0607(17) 0.0563(15) 0.0062(13) 0.0209(12) 0.0247(12)
C22 0.0324(10) 0.0295(10) 0.0337(10) 0.0066(8) 0.0060(8) 0.0050(8)
C23 0.0393(11) 0.0434(13) 0.0393(11) 0.0162(10) 0.0031(9) 0.0093(9)

_geom_special_details            
;
 All esds (except the esd in the dihedral angle between two l.s. planes)
 are estimated using the full covariance matrix.  The cell esds are taken
 into account individually in the estimation of esds in distances, angles
 and torsion angles; correlations between esds in cell parameters are only
 used when they are defined by crystal symmetry.  An approximate (isotropic)
 treatment of cell esds is used for estimating esds involving l.s. planes.
;
loop_
_geom_bond_atom_site_label_1
_geom_bond_atom_site_label_2
_geom_bond_distance
_geom_bond_site_symmetry_2
_geom_bond_publ_flag
O9A C6A 1.364(2) . ?
O9A C10A 1.434(2) . ?
O17A C16A 1.226(2) . ?
O18A C15A 1.233(2) . ?
N12A H12A 0.94(3) . ?
[truncated: 1,035,817 more chars]
